# Supplementary material for: Early microbial intervention reshapes phenotypes of newborn Bos taurus through metabolic regulations
Source: Gigascience. 2024 Jan 13;13:giad118. doi: 10.1093/gigascience/giad118 (PMC10787367; doi:10.1093/gigascience/giad118)
Supplement: giad118_Supplemental_Tables [file giad118_supplemental_tables.xlsx]

## Sheet: Index
Index
Table S1. Summary of phenotypes collected in this study
Table S2. Phenotypic differences between groups and time points
Table S3. Differential microbial species abundances between groups and time points
Table S4. Differential microbial pathway abundances between groups and time points
Table S5. Differential microbial antibiotic resistance and virulence gene abundances between groups and time points
Table S6. Microbial species co-abundances
Table S7. Microbial pathway co-abundances
Table S8. Hub scores of species in co-abundance networks
Table S9. Hub scores of pathways in co-abundance networks
Table S10. Summary of plasma metabolome
Table S11. Differential plasma metabolites between groups
Table S12. Microbial changes between day15 and day35 associated with metabolic changes
Table S13. Microbial changes between day15 and day56 associated with metabolic changes
Table S14. Microbial changes between day15 and day35 associated with phenotypic changes
Table S15. Microbial changes between day15 and day56 associated with phenotypic changes
Table S16. Metabolites mediate microbial impacts on phenotypic changes between day15 and day35
Table S17. Metabolites mediate microbial impacts on phenotypic changes between day15 and day56

## Sheet: S1_summary_pheno
type	phenotype	control_day1	control_day1_sd	control_day15	control_day15_sd	control_day35	control_day35_sd	control_day56	control_day56_sd	rmt_day1	rmt_day1_sd	rmt_day15	rmt_day15_sd	rmt_day35	rmt_day35_sd	rmt_day56	rmt_day56_sd	rft_day1	rft_day1_sd	rft_day15	rft_day15_sd	rft_day35	rft_day35_sd	rft_day56	rft_day56_sd	P.kru_day1_between_groups	Q.kru_day1_between_groups
growth	body.weight	40.325	1.89359	NA	NA	NA	NA	81.45	5.21771	39.5917	1.79264	NA	NA	NA	NA	82.4083	5.18783	40.9583	1.50783	NA	NA	NA	NA	81.5333	4.61959	0.157722	0.297919
	body.height	78.0083	3.93503	NA	NA	NA	NA	98.525	2.72267	76.95	2.82376	NA	NA	NA	NA	98.9333	3.03355	78.5833	2.69033	NA	NA	NA	NA	96.375	3.02929	0.432465	0.549148
	body.lenth	73.4083	2.4788	NA	NA	NA	NA	88.2917	4.57055	71.3583	3.86604	NA	NA	NA	NA	88.025	4.29463	73.1417	4.05473	NA	NA	NA	NA	88.8917	4.35607	0.284246	0.436214
	heart.grith	85.7333	3.03535	NA	NA	NA	NA	109.975	4.66167	83.0583	3.77731	NA	NA	NA	NA	110.65	4.6001	84.6583	2.33061	NA	NA	NA	NA	110.083	4.46132	0.0815298	0.173251
	abdominal.circumference	86.7083	3.59759	NA	NA	NA	NA	113.758	6.317	83.5417	3.65351	NA	NA	NA	NA	113.142	6.71274	85.1083	2.88269	NA	NA	NA	NA	110.7	4.97905	0.0728521	0.173251
	cannon.circumference	11.45	0.519615	NA	NA	NA	NA	14.3583	0.736649	11.2667	0.627163	NA	NA	NA	NA	14.9417	1.00404	11.25	0.326134	NA	NA	NA	NA	14.5417	0.577547	0.536727	0.570273
	average.daily.gain	NA	NA	NA	NA	NA	NA	856.548	108.37	NA	NA	NA	NA	NA	NA	864.881	82.0628	NA	NA	NA	NA	NA	NA	855.952	73.9699	NA	NA
digestion	DM	NA	NA	0.788045	0.00627808	0.755832	0.0315986	0.683729	0.0642137	NA	NA	0.79176	0.00794629	0.775436	0.0193264	0.719881	0.0402324	NA	NA	0.788715	0.00933798	0.755207	0.0234794	0.69905	0.0626061	NA	NA
	CP	NA	NA	0.936415	0.0325682	0.855361	0.0933614	0.74681	0.0928659	NA	NA	0.951009	0.0382097	0.913793	0.067661	0.826236	0.0687002	NA	NA	0.924126	0.0510282	0.856634	0.0715079	0.765888	0.111788	NA	NA
	NDF	NA	NA	0.764165	0.0504263	0.585523	0.124066	0.418227	0.186018	NA	NA	0.798889	0.0672157	0.670368	0.125423	0.530466	0.129855	NA	NA	0.742059	0.0648337	0.504157	0.116181	0.487367	0.191354	NA	NA
	ADF	NA	NA	0.642721	0.0742207	0.389613	0.210286	0.348263	0.194509	NA	NA	0.719342	0.083877	0.53031	0.16405	0.430974	0.136742	NA	NA	0.647477	0.0835026	0.326565	0.113481	0.394942	0.183209	NA	NA
	average.dry.matter.intake	NA	NA	NA	NA	NA	NA	251.938	73.8779	NA	NA	NA	NA	NA	NA	181.204	72.8945	NA	NA	NA	NA	NA	NA	247.628	97.4642	NA	NA
	feed.efficiency.ADG_ADMI.ratio	NA	NA	NA	NA	NA	NA	3.75378	1.49409	NA	NA	NA	NA	NA	NA	5.41006	1.89986	NA	NA	NA	NA	NA	NA	3.9338	1.39414	NA	NA
fermentation	PH	NA	NA	NA	NA	NA	NA	6.06167	0.458036	NA	NA	NA	NA	NA	NA	6.2025	0.498783	NA	NA	NA	NA	NA	NA	5.82583	0.613995	NA	NA
	NH.mM	NA	NA	NA	NA	NA	NA	6.42818	1.62762	NA	NA	NA	NA	NA	NA	5.90623	0.963838	NA	NA	NA	NA	NA	NA	7.02922	1.95823	NA	NA
	Acetate.mM	NA	NA	NA	NA	NA	NA	29.6411	20.9517	NA	NA	NA	NA	NA	NA	27.7968	13.7172	NA	NA	NA	NA	NA	NA	33.4428	16.017	NA	NA
	Propionate.mM	NA	NA	NA	NA	NA	NA	17.0653	12.8715	NA	NA	NA	NA	NA	NA	14.7069	6.13084	NA	NA	NA	NA	NA	NA	19.5309	11.1535	NA	NA
	AcetPropRatio	NA	NA	NA	NA	NA	NA	1.9461	0.628694	NA	NA	NA	NA	NA	NA	1.9011	0.415934	NA	NA	NA	NA	NA	NA	1.83476	0.379692	NA	NA
	Butyrate.mM	NA	NA	NA	NA	NA	NA	8.23917	7.81964	NA	NA	NA	NA	NA	NA	9.65082	8.18296	NA	NA	NA	NA	NA	NA	8.25519	5.76696	NA	NA
	IsoButyrate.mM	NA	NA	NA	NA	NA	NA	0.283312	0.100629	NA	NA	NA	NA	NA	NA	0.434638	0.279353	NA	NA	NA	NA	NA	NA	0.269669	0.161326	NA	NA
	V.mM	NA	NA	NA	NA	NA	NA	3.09882	2.12336	NA	NA	NA	NA	NA	NA	2.9399	1.44021	NA	NA	NA	NA	NA	NA	3.91453	3.13555	NA	NA
	IsoV.mM	NA	NA	NA	NA	NA	NA	0.462077	0.153465	NA	NA	NA	NA	NA	NA	0.766992	0.644537	NA	NA	NA	NA	NA	NA	0.443275	0.290845	NA	NA
	TVFA.mM	NA	NA	NA	NA	NA	NA	58.7898	42.5038	NA	NA	NA	NA	NA	NA	56.296	27.9331	NA	NA	NA	NA	NA	NA	65.8565	34.6807	NA	NA
	Acetate.percent	NA	NA	NA	NA	NA	NA	51.2714	5.92221	NA	NA	NA	NA	NA	NA	49.5212	4.29157	NA	NA	NA	NA	NA	NA	51.7322	2.73568	NA	NA
	Propionate.percent	NA	NA	NA	NA	NA	NA	28.1098	6.23704	NA	NA	NA	NA	NA	NA	27.0438	5.41573	NA	NA	NA	NA	NA	NA	29.0744	4.92076	NA	NA
	Butyrate.percent	NA	NA	NA	NA	NA	NA	13.4731	2.89909	NA	NA	NA	NA	NA	NA	16.0206	6.02307	NA	NA	NA	NA	NA	NA	12.5166	4.50524	NA	NA
blood measures	Glucose	4.892	2.49563	4.892	2.49563	5.26001	0.701005	5.97625	0.802838	3.92517	0.948586	5.24183	0.608932	5.56061	0.851452	5.25967	0.891633	3.407	0.870496	4.78908	0.471618	6.39233	0.907402	6.38783	0.976321	0.0669165	0.173251
	TotalProtein	45.0431	7.91235	55.776	11.0017	62.702	11.019	52.702	11.019	41.3413	5.87507	60.6228	16.3194	65.4541	15.5962	60.5374	11.6662	42.58	5.71655	57.8153	5.74731	57.3608	10.7929	52.2595	11.1452	0.525956	0.570273
	Albumin	26.0302	1.80739	29.9658	1.6709	33.3992	2.82295	29.7375	2.85636	25.2333	2.33479	29.3046	2.24613	33.4981	2.15552	32.1819	2.91781	26.6785	2.06611	31.0695	2.01701	33.616	1.27884	30.6491	2.38098	0.272944	0.436214
	Globulin	19.0128	8.55593	25.8102	11.6015	29.3028	12.2083	22.9645	10.5518	16.1081	5.85636	31.3182	15.6612	31.956	15.9615	28.3556	10.6773	15.9015	5.10864	26.7458	4.86524	23.7447	10.266	21.6104	11.9323	0.769502	0.769502
	TotalCholesterol (TC)	1.01525	0.31372	3.16475	0.672943	3.53967	0.590085	2.5325	0.55245	0.568417	0.126099	2.85442	0.429437	2.94758	0.496165	2.18792	0.543541	0.765	0.194949	3.09908	0.651199	3.5415	0.708423	2.6245	0.49043	0.000562473	0.00851373
	Triglyceride (TG)	0.347583	0.183031	0.542083	0.224114	0.360833	0.190923	0.338833	0.182443	0.234417	0.17674	0.67925	0.333835	0.384	0.128675	0.38025	0.122614	0.228083	0.127573	0.545167	0.254662	0.450333	0.101136	0.347417	0.111705	0.0292268	0.124214
	AlkalinePhosphatase	281.268	64.3804	271.894	63.2654	274.401	59.2831	174.307	69.3647	250.583	61.9788	310.323	62.9121	261.141	42.0297	183.927	44.6363	262.68	52.7248	247.192	42.6017	265.986	52.8548	167.824	39.9111	0.452239	0.549148
	AlanineAminotransferase (ALT)	10.5053	3.95639	7.36892	6.59589	4.86558	2.8719	8.4085	6.18398	7.472	4.08856	4.84142	3.9405	8.49117	2.18443	9.11662	4.21299	8.51183	5.31063	6.74742	2.40163	5.233	2.96784	8.21542	3.61996	0.307916	0.436214
	GlutamicoxalaceticTransaminase (AST)	153.559	57.826	67.9869	13.8559	78.3974	22.7385	107.81	68.0625	84.9336	33.2284	60.2841	14.7871	105.897	22.6407	114.953	37.404	102.36	35.6602	56.786	19.5207	80.5008	18.3028	103.965	80.6206	0.00463989	0.0262927
	TotalAntioxidantCapacity	20.1917	0.915978	16.4333	0.666515	18.425	0.346738	14.8333	0.365148	19.5583	0.731696	15.3667	0.35505	18.25	0.32891	20.1167	0.378594	18.6167	0.83212	15.9417	0.563202	17.8917	0.538446	14.7583	0.331548	0.00100162	0.00851373
	Malonaldehyde	2.81133	0.783639	2.25917	0.604341	2.33667	0.372756	3.67842	0.802643	2.17025	0.637518	2.15675	0.231844	1.74875	0.533638	3.37908	0.573938	2.76667	0.68065	1.73992	0.255986	2.08367	0.608233	3.23242	0.263885	0.0537389	0.173251

## Sheet: S2_differ_pheno
phenotype	mean_day15	mean_day35	mean_day56	P.kru	Q.kru		phenotype	mean_control	mean_rmt	mean_rft	P.kru	Q.kru
TotalAntioxidantCapacity_rft	15.9182	17.8917	14.7583	3.12351e-07	0.000649845		TotalAntioxidantCapacity_day56	14.8333	20.1167	14.7583	8.15746e-06	0.00294397
TotalAntioxidantCapacity_rmt	15.3667	18.3	20.1167	2.62639e-07	0.000649845		TotalAntioxidantCapacity_day15	16.29	15.3667	15.9182	0.00152548	0.0205421
TotalAntioxidantCapacity_control	16.29	18.425	14.8333	4.88956e-07	0.000678181		AlanineAminotransferase_day35	4.86558	8.743	5.233	0.00406065	0.0368954
DM_rmt	0.79176	0.773425	0.719881	4.02285e-06	0.00278984		Malonaldehyde_day15	2.2197	2.15675	1.78645	0.0082154	0.0599724
DM_rft	0.78775	0.755207	0.69905	6.89059e-06	0.00294397		Glucose_day35	5.26001	5.47584	6.39233	0.0109392	0.0727124
Malonaldehyde_rmt	2.15675	1.76155	3.37908	6.27535e-06	0.00294397		NDF_day35	0.585523	0.670504	0.504157	0.0113349	0.0738098
Malonaldehyde_rft	1.78645	2.08367	3.23242	2.50029e-05	0.00325115		ADF_day35	0.389613	0.531451	0.326565	0.013985	0.084092
NDF_control	0.758934	0.585523	0.418227	2.42427e-05	0.00325115		GlutamicoxalaceticTransaminase_day35	78.3974	106.426	80.5008	0.0140291	0.0840993
DM_control	0.786633	0.755832	0.683729	2.88414e-05	0.00332613
Glucose_rft	4.82745	6.39233	6.38783	3.76413e-05	0.00372917
NDF_rmt	0.798889	0.670504	0.530466	5.0059e-05	0.00388035
ADF_rft	0.646656	0.326565	0.394942	4.65476e-05	0.00388035
ADF_rmt	0.719342	0.531451	0.430974	6.62905e-05	0.00422167
AlkalinePhosphatase_rmt	310.323	264.783	183.927	6.21931e-05	0.00422167
NDF_rft	0.741272	0.504157	0.487367	8.19695e-05	0.00460912
Malonaldehyde_control	2.2197	2.33667	3.67842	8.73912e-05	0.00465366
CP_control	0.929254	0.855361	0.74681	9.36481e-05	0.0047116
GlutamicoxalaceticTransaminase_rmt	60.2841	106.426	114.953	0.000138751	0.00561273
AlkalinePhosphatase_rft	250.728	265.986	167.824	0.000180958	0.00632746
CP_rft	0.917783	0.856634	0.765888	0.000319886	0.00879327
CP_rmt	0.951009	0.907398	0.626236	0.000475409	0.0106929
ADF_control	0.640303	0.389613	0.348263	0.000964372	0.0153383
Albumin_rmt	29.3046	33.6525	32.1819	0.00105381	0.0159403
TotalCholesterol_control	3.197	3.53967	2.5325	0.00162973	0.0213837
AlkalinePhosphatase_control	286.064	274.401	174.307	0.00202841	0.024679
TotalCholesterol_rmt	2.85442	3.00618	2.18792	0.00230596	0.0261376
Albumin_rft	30.9926	33.616	30.6491	0.00477792	0.0413325
Glucose_control	4.2007	5.26001	5.97625	0.00642227	0.0497636
TotalCholesterol_rft	3.16727	3.5415	2.6245	0.00708827	0.052952
Albumin_control	30.2263	33.3992	29.7375	0.00914268	0.0647415
Triglyceride_control	0.5887	0.360833	0.338833	0.0101473	0.0691045
AlanineAminotransferase_rmt	4.84142	8.743	9.11662	0.012683	0.0787668

## Sheet: S3_differ_sp
species	mean_day15	mean_day35	mean_day56	P.kur	Q.kur		species	mean_control	mean_rmt	mean_rft	P.kur	Q.kur		sp	mean_day15	mean_day35	mean_day56	r_con_temporal_spearman	P_con_temporal_spearman
k__Bacteria.p__Firmicutes.c__Bacilli.o__Lactobacillales.f__Streptococcaceae.g__Streptococcus.s__Streptococcus_thermophilus_rft	5.62214	-1.79324	-2.47948	8.17618e-06	0.00294397		k__Bacteria.p__Bacteroidetes.c__Bacteroidia.o__Bacteroidales.f__Bacteroidaceae.g__Bacteroides.s__Bacteroides_coprocola_day15	8.99985	11.2123	9.98782	0.0183188	0.0981008		k__Bacteria.p__Bacteroidetes.c__Bacteroidia.o__Bacteroidales.f__Bacteroidaceae.g__Bacteroides.s__Bacteroides_coprophilus	0.287661	0.105071	0.17753	-0.139162	0.432499
k__Bacteria.p__Firmicutes.c__Bacilli.o__Lactobacillales.f__Streptococcaceae.g__Lactococcus.s__Lactococcus_lactis_rft	4.80328	-2.33058	-2.03039	1.60647e-05	0.00313642		k__Bacteria.p__Bacteroidetes.c__Bacteroidia.o__Bacteroidales.f__Bacteroidaceae.g__Bacteroides.s__Bacteroides_plebeius_day15	6.30721	10.3897	9.27884	0.0112294	0.0737915		k__Bacteria.p__Bacteroidetes.c__Bacteroidia.o__Bacteroidales.f__Bacteroidaceae.g__Bacteroides.s__Bacteroides_massiliensis	0.0348695	0.128868	0.138305	0.333469	0.0539447
k__Bacteria.p__Firmicutes.c__Clostridia.o__Clostridiales.f__Lachnospiraceae.g__Dorea.s__Dorea_unclassified_rft	-1.82599	6.16865	6.17528	1.65828e-05	0.00313642		k__Bacteria.p__Bacteroidetes.c__Bacteroidia.o__Bacteroidales.f__Porphyromonadaceae.g__Barnesiella.s__Barnesiella_intestinihominis_day15	3.90926	-0.242418	6.02072	0.00970986	0.0674503		k__Bacteria.p__Bacteroidetes.c__Bacteroidia.o__Bacteroidales.f__Bacteroidaceae.g__Bacteroides.s__Bacteroides_uniformis	0.0116092	0.0332031	0.0660112	0.605628	0.000147466
k__Bacteria.p__Firmicutes.c__Clostridia.o__Clostridiales.f__Lachnospiraceae.g__Lachnospiraceae_noname.s__Lachnospiraceae_bacterium_3_1_46FAA_rmt	-1.26472	5.70099	5.84927	1.64494e-05	0.00313642		k__Bacteria.p__Bacteroidetes.c__Bacteroidia.o__Bacteroidales.f__Porphyromonadaceae.g__Parabacteroides.s__Parabacteroides_distasonis_day15	4.67702	5.56768	1.66249	0.0104079	0.0700764		k__Bacteria.p__Bacteroidetes.c__Bacteroidia.o__Bacteroidales.f__Prevotellaceae.g__Prevotella.s__Prevotella_copri	0.0746247	0.088071	0.0606509	-0.0356824	0.841212
k__Bacteria.p__Firmicutes.c__Clostridia.o__Clostridiales.f__Oscillospiraceae.g__Oscillibacter.s__Oscillibacter_unclassified_rft	2.49057	7.0617	6.72344	1.29147e-05	0.00313642		k__Bacteria.p__Bacteroidetes.c__Bacteroidia.o__Bacteroidales.f__Prevotellaceae.g__Prevotella.s__Prevotella_copri_day15	9.37307	5.35763	9.1882	0.0107757	0.0717401		k__Bacteria.p__Firmicutes.c__Clostridia.o__Clostridiales.f__Ruminococcaceae.g__Faecalibacterium.s__Faecalibacterium_prausnitzii	0.102068	0.04548	0.0599814	-0.138837	0.433583
k__Bacteria.p__Bacteroidetes.c__Bacteroidia.o__Bacteroidales.f__Bacteroidaceae.g__Bacteroides.s__Bacteroides_uniformis_rmt	7.04137	9.59177	9.82738	2.18831e-05	0.00318413		k__Bacteria.p__Bacteroidetes.c__Bacteroidia.o__Bacteroidales.f__Rikenellaceae.g__Alistipes.s__Alistipes_finegoldii_day15	-0.550255	-1.03776	-2.42982	0.00309427	0.0311949		k__Bacteria.p__Bacteroidetes.c__Bacteroidia.o__Bacteroidales.f__Prevotellaceae.g__Prevotella.s__Prevotella_stercorea	0.0187852	0.0510926	0.0562305	0.550976	0.000733106
k__Bacteria.p__Bacteroidetes.c__Bacteroidia.o__Bacteroidales.f__Rikenellaceae.g__Alistipes.s__Alistipes_senegalensis_rft	-1.91987	6.0979	6.68472	1.94039e-05	0.00318413		k__Bacteria.p__Bacteroidetes.c__Bacteroidia.o__Bacteroidales.f__Rikenellaceae.g__Alistipes.s__Alistipes_senegalensis_day15	0.708508	-1.47295	-1.91987	0.0112762	0.0737915		k__Viruses.p__Viruses_noname.c__Viruses_noname.o__Caudovirales.f__Siphoviridae.g__Tunalikevirus.s__Klebsiella_phage_KP36	0.00024048	0	0.0450582	0.310603	0.073795
k__Bacteria.p__Firmicutes.c__Bacilli.o__Lactobacillales.f__Lactobacillaceae.g__Lactobacillus.s__Lactobacillus_amylovorus_rft	7.73751	-2.33058	-0.889081	1.83553e-05	0.00318413		k__Bacteria.p__Firmicutes.c__Bacilli.o__Lactobacillales.f__Lactobacillaceae.g__Lactobacillus.s__Lactobacillus_amylovorus_day15	1.50116	4.59784	7.73751	0.00284032	0.0298449		k__Bacteria.p__Bacteroidetes.c__Bacteroidia.o__Bacteroidales.f__Porphyromonadaceae.g__Barnesiella.s__Barnesiella_intestinihominis	0.0100044	0.0776062	0.0368954	0.34395	0.0463958
k__Bacteria.p__Firmicutes.c__Clostridia.o__Clostridiales.f__Lachnospiraceae.g__Lachnospiraceae_noname.s__Lachnospiraceae_bacterium_3_1_46FAA_rft	-1.88356	6.68021	6.52263	1.96207e-05	0.00318413		k__Bacteria.p__Firmicutes.c__Bacilli.o__Lactobacillales.f__Lactobacillaceae.g__Lactobacillus.s__Lactobacillus_amylovorus_day35	0.754995	3.15062	-2.33058	0.00174927	0.022396		k__Bacteria.p__Bacteroidetes.c__Bacteroidia.o__Bacteroidales.f__Bacteroidaceae.g__Bacteroides.s__Bacteroides_vulgatus	0.0329768	0.0257802	0.0283346	0.138513	0.434668
k__Bacteria.p__Firmicutes.c__Erysipelotrichia.o__Erysipelotrichales.f__Erysipelotrichaceae.g__Holdemania.s__Holdemania_unclassified_rft	-2.42982	4.04249	1.05215	2.23998e-05	0.00318413		k__Bacteria.p__Firmicutes.c__Bacilli.o__Lactobacillales.f__Lactobacillaceae.g__Lactobacillus.s__Lactobacillus_reuteri_day15	0.521235	3.09024	4.96747	0.0114347	0.0742107		k__Bacteria.p__Bacteroidetes.c__Bacteroidia.o__Bacteroidales.f__Bacteroidaceae.g__Bacteroides.s__Bacteroides_plebeius	0.0354008	0.0494062	0.0253305	0.137712	0.437354
k__Viruses.p__Viruses_noname.c__Viruses_noname.o__Caudovirales.f__Myoviridae.g__T4likevirus.s__Enterobacteria_phage_RB69_rmt	9.22594	-2.44808	-2.47382	2.29569e-05	0.00318413		k__Bacteria.p__Firmicutes.c__Bacilli.o__Lactobacillales.f__Streptococcaceae.g__Streptococcus.s__Streptococcus_thermophilus_day15	1.36895	4.95889	5.62214	0.00686274	0.0516711		k__Bacteria.p__Proteobacteria.c__Betaproteobacteria.o__Burkholderiales.f__Sutterellaceae.g__Sutterella.s__Sutterella_wadsworthensis	0.00787181	0.0218197	0.0244831	0.310471	0.0739243
k__Bacteria.p__Bacteroidetes.c__Bacteroidia.o__Bacteroidales.f__Rikenellaceae.g__Alistipes.s__Alistipes_finegoldii_rft	-2.42982	2.32978	2.11342	3.12965e-05	0.00332613		k__Bacteria.p__Firmicutes.c__Clostridia.o__Clostridiales.f__Clostridiaceae.g__Clostridiaceae_noname.s__Clostridiaceae_bacterium_JC118_day56	-1.65013	1.40526	-0.369751	0.0188033	0.0991641		k__Bacteria.p__Proteobacteria.c__Gammaproteobacteria.o__Enterobacteriales.f__Enterobacteriaceae.g__Escherichia.s__Escherichia_coli	0.00446909	0.00791727	0.0243529	0.46926	0.00511487
k__Bacteria.p__Bacteroidetes.c__Bacteroidia.o__Bacteroidales.f__Rikenellaceae.g__Alistipes.s__Alistipes_putredinis_rmt	-0.381715	8.10316	8.72041	2.6843e-05	0.00332613		k__Bacteria.p__Firmicutes.c__Clostridia.o__Clostridiales.f__Clostridiales_noname.g__Pseudoflavonifractor.s__Pseudoflavonifractor_capillosus_day56	6.37151	5.38	3.97936	0.00828927	0.0604057		k__Bacteria.p__Bacteroidetes.c__Bacteroidia.o__Bacteroidales.f__Bacteroidaceae.g__Bacteroides.s__Bacteroides_stercoris	0.00246909	0.00642132	0.0211941	0.593593	0.000215202
k__Bacteria.p__Bacteroidetes.c__Bacteroidia.o__Bacteroidales.f__Rikenellaceae.g__Alistipes.s__Alistipes_senegalensis_rmt	-1.47295	6.72703	6.627	3.05436e-05	0.00332613		k__Bacteria.p__Firmicutes.c__Clostridia.o__Clostridiales.f__Lachnospiraceae.g__Lachnospiraceae_noname.s__Lachnospiraceae_bacterium_1_1_57FAA_day15	-0.996565	0.838607	-2.42982	0.000193454	0.00654441		k__Bacteria.p__Bacteroidetes.c__Bacteroidia.o__Bacteroidales.f__Porphyromonadaceae.g__Parabacteroides.s__Parabacteroides_merdae	0.0135888	0.0367838	0.0201511	0.255292	0.145065
k__Bacteria.p__Firmicutes.c__Clostridia.o__Clostridiales.f__Ruminococcaceae.g__Subdoligranulum.s__Subdoligranulum_unclassified_rft	7.48548	9.57708	8.59947	3.19743e-05	0.00332613		k__Bacteria.p__Firmicutes.c__Erysipelotrichia.o__Erysipelotrichales.f__Erysipelotrichaceae.g__Erysipelotrichaceae_noname.s__Erysipelotrichaceae_bacterium_21_3_day35	2.17068	-0.611514	2.70054	0.0150563	0.0874989		k__Bacteria.p__Bacteroidetes.c__Bacteroidia.o__Bacteroidales.f__Rikenellaceae.g__Alistipes.s__Alistipes_putredinis	0.00111393	0.0451024	0.0186546	0.528829	0.00130265
k__Bacteria.p__Firmicutes.c__Clostridia.o__Clostridiales.f__Lachnospiraceae.g__Lachnospiraceae_noname.s__Lachnospiraceae_bacterium_3_1_46FAA_control	-1.59999	6.25467	6.46334	4.0256e-05	0.00375449		k__Bacteria.p__Firmicutes.c__Erysipelotrichia.o__Erysipelotrichales.f__Erysipelotrichaceae.g__Holdemania.s__Holdemania_unclassified_day56	1.31259	4.33739	1.05215	0.00682449	0.0515367		k__Bacteria.p__Firmicutes.c__Clostridia.o__Clostridiales.f__Ruminococcaceae.g__Subdoligranulum.s__Subdoligranulum_unclassified	0.00513316	0.0294317	0.0183628	0.409375	0.0162087
k__Bacteria.p__Firmicutes.c__Negativicutes.o__Selenomonadales.f__Veillonellaceae.g__Megamonas.s__Megamonas_rupellensis_rmt	5.27046	-2.0442	0.343526	4.06037e-05	0.00375449		k__Bacteria.p__Proteobacteria.c__Betaproteobacteria.o__Burkholderiales.f__Sutterellaceae.g__Parasutterella.s__Parasutterella_excrementihominis_day15	3.37262	-0.897652	-0.824929	0.00556527	0.0461297		k__Bacteria.p__Bacteroidetes.c__Bacteroidia.o__Bacteroidales.f__Bacteroidaceae.g__Bacteroides.s__Bacteroides_coprocola	0.109115	0.0011987	0.0171489	-0.155381	0.380228
k__Bacteria.p__Firmicutes.c__Bacilli.o__Lactobacillales.f__Streptococcaceae.g__Streptococcus.s__Streptococcus_thermophilus_rmt	4.95889	-2.44808	-1.85264	4.18303e-05	0.00378382		k__Viruses.p__Viruses_noname.c__Viruses_noname.o__Caudovirales.f__Siphoviridae.g__C2likevirus.s__C2likevirus_unclassified_day35	3.19769	6.803	2.85278	0.0101663	0.0691212		k__Bacteria.p__Firmicutes.c__Negativicutes.o__Selenomonadales.f__Acidaminococcaceae.g__Phascolarctobacterium.s__Phascolarctobacterium_succinatutens	0.0151366	0.0140233	0.0144605	-0.109967	0.535844
k__Bacteria.p__Firmicutes.c__Clostridia.o__Clostridiales.f__Lachnospiraceae.g__Dorea.s__Dorea_formicigenerans_rmt	5.63122	0.415147	-1.23578	5.03578e-05	0.00388035									k__Bacteria.p__Bacteroidetes.c__Bacteroidia.o__Bacteroidales.f__Rikenellaceae.g__Alistipes.s__Alistipes_shahii	0.00397766	0.0171747	0.0124017	0.415246	0.0146014
k__Bacteria.p__Bacteroidetes.c__Bacteroidia.o__Bacteroidales.f__Bacteroidaceae.g__Bacteroides.s__Bacteroides_xylanisolvens_rmt	4.63079	7.57383	6.47046	5.23283e-05	0.00392558									k__Bacteria.p__Proteobacteria.c__Gammaproteobacteria.o__Enterobacteriales.f__Enterobacteriaceae.g__Escherichia.s__Escherichia_unclassified	0.00233968	0.00434828	0.0118495	0.541928	0.000931599
k__Bacteria.p__Bacteroidetes.c__Bacteroidia.o__Bacteroidales.f__Rikenellaceae.g__Alistipes.s__Alistipes_shahii_rmt	2.80812	8.72632	8.48561	6.60803e-05	0.00422167									k__Bacteria.p__Bacteroidetes.c__Bacteroidia.o__Bacteroidales.f__Porphyromonadaceae.g__Parabacteroides.s__Parabacteroides_unclassified	0.00241177	0.00864501	0.00976514	-0.0211498	0.905494
k__Bacteria.p__Firmicutes.c__Negativicutes.o__Selenomonadales.f__Veillonellaceae.g__Megamonas.s__Megamonas_funiformis_rmt	2.17719	-2.44808	-1.99549	6.23562e-05	0.00422167									k__Bacteria.p__Bacteroidetes.c__Bacteroidia.o__Bacteroidales.f__Bacteroidaceae.g__Bacteroides.s__Bacteroides_fluxus	0.0204578	0.0286556	0.00886707	0.233295	0.184224
k__Bacteria.p__Firmicutes.c__Negativicutes.o__Selenomonadales.f__Veillonellaceae.g__Megamonas.s__Megamonas_hypermegale_rmt	5.69268	-2.44808	1.10283	7.53204e-05	0.00454215									k__Bacteria.p__Firmicutes.c__Clostridia.o__Clostridiales.f__Ruminococcaceae.g__Ruminococcaceae_noname.s__Ruminococcaceae_bacterium_D16	0.0039779	0.0139492	0.0073227	0.24556	0.161564
k__Bacteria.p__Bacteroidetes.c__Bacteroidia.o__Bacteroidales.f__Bacteroidaceae.g__Bacteroides.s__Bacteroides_coprocola_rmt	11.2123	5.32595	4.1065	7.97498e-05	0.00460912									k__Bacteria.p__Firmicutes.c__Clostridia.o__Clostridiales.f__Lachnospiraceae.g__Lachnospiraceae_noname.s__Lachnospiraceae_bacterium_3_1_46FAA	9.1e-06	0.00397003	0.00651509	0.68787	6.95021e-06
k__Bacteria.p__Firmicutes.c__Bacilli.o__Lactobacillales.f__Streptococcaceae.g__Lactococcus.s__Lactococcus_lactis_rmt	4.85288	-2.44808	-1.74733	8.83536e-05	0.00465366									k__Bacteria.p__Firmicutes.c__Negativicutes.o__Selenomonadales.f__Veillonellaceae.g__Megamonas.s__Megamonas_unclassified	0.0171421	0.000262642	0.00528456	-0.388749	0.0230749
k__Bacteria.p__Bacteroidetes.c__Bacteroidia.o__Bacteroidales.f__Rikenellaceae.g__Alistipes.s__Alistipes_putredinis_rft	-0.419916	6.38308	8.78134	9.6452e-05	0.0047116									k__Bacteria.p__Bacteroidetes.c__Bacteroidia.o__Bacteroidales.f__Porphyromonadaceae.g__Odoribacter.s__Odoribacter_unclassified	6.713e-05	0.00386028	0.00455864	0.567231	0.000468406
k__Bacteria.p__Firmicutes.c__Clostridia.o__Clostridiales.f__Lachnospiraceae.g__Dorea.s__Dorea_formicigenerans_control	4.27661	-0.177275	-2.4881	9.25528e-05	0.0047116									k__Bacteria.p__Proteobacteria.c__Deltaproteobacteria.o__Desulfovibrionales.f__Desulfovibrionaceae.g__Desulfovibrio.s__Desulfovibrio_piger	7.17613e-05	0.00874135	0.00440696	0.463983	0.00570908
k__Bacteria.p__Firmicutes.c__Clostridia.o__Clostridiales.f__Ruminococcaceae.g__Ruminococcaceae_noname.s__Ruminococcaceae_bacterium_D16_rmt	6.15254	8.22632	8.66714	9.72697e-05	0.0047116									k__Bacteria.p__Bacteroidetes.c__Bacteroidia.o__Bacteroidales.f__Porphyromonadaceae.g__Parabacteroides.s__Parabacteroides_distasonis	0.000462597	0.00369382	0.00343409	0.383291	0.0252479
k__Bacteria.p__Firmicutes.c__Erysipelotrichia.o__Erysipelotrichales.f__Erysipelotrichaceae.g__Erysipelotrichaceae_noname.s__Erysipelotrichaceae_bacterium_21_3_rft	-1.20556	2.70054	5.6034	9.22225e-05	0.0047116									k__Bacteria.p__Bacteroidetes.c__Bacteroidia.o__Bacteroidales.f__Bacteroidaceae.g__Bacteroides.s__Bacteroides_dorei	0.000827974	0.00345446	0.00326953	0.25922	0.138766
k__Bacteria.p__Firmicutes.c__Negativicutes.o__Selenomonadales.f__Veillonellaceae.g__Megamonas.s__Megamonas_unclassified_rmt	8.07314	-0.907302	2.39292	0.000103852	0.00485536									k__Bacteria.p__Firmicutes.c__Clostridia.o__Clostridiales.f__Lachnospiraceae.g__Dorea.s__Dorea_unclassified	0.00016929	0.00104235	0.00301542	0.637556	5.0047e-05
k__Bacteria.p__Bacteroidetes.c__Bacteroidia.o__Bacteroidales.f__Bacteroidaceae.g__Bacteroides.s__Bacteroides_fragilis_rft	8.22276	3.54554	-0.520609	0.000105403	0.00487313									k__Bacteria.p__Firmicutes.c__Clostridia.o__Clostridiales.f__Clostridiales_noname.g__Pseudoflavonifractor.s__Pseudoflavonifractor_capillosus	0.000696926	0.000849326	0.00289429	0.40308	0.0180938
k__Bacteria.p__Firmicutes.c__Clostridia.o__Clostridiales.f__Clostridiaceae.g__Clostridium.s__Clostridium_clostridioforme_rft	3.6333	-2.33058	-2.47948	0.000114274	0.00516841									k__Bacteria.p__Firmicutes.c__Clostridia.o__Clostridiales.f__Lachnospiraceae.g__Blautia.s__Ruminococcus_torques	0.00290206	0.00324983	0.00288828	0.222545	0.205855
k__Bacteria.p__Bacteroidetes.c__Bacteroidia.o__Bacteroidales.f__Bacteroidaceae.g__Bacteroides.s__Bacteroides_uniformis_rft	7.24897	9.28077	10.3946	0.000116812	0.00522031									k__Bacteria.p__Bacteroidetes.c__Bacteroidia.o__Bacteroidales.f__Rikenellaceae.g__Alistipes.s__Alistipes_onderdonkii	0.00248405	0.00643719	0.0023773	0.0716503	0.687183
k__Bacteria.p__Firmicutes.c__Erysipelotrichia.o__Erysipelotrichales.f__Erysipelotrichaceae.g__Holdemania.s__Holdemania_unclassified_rmt	-2.17259	4.42128	4.33739	0.000123753	0.00535318									k__Bacteria.p__Bacteroidetes.c__Bacteroidia.o__Bacteroidales.f__Bacteroidaceae.g__Bacteroides.s__Bacteroides_caccae	0.00169304	0.00190346	0.00236142	-0.382104	0.025742
k__Viruses.p__Viruses_noname.c__Viruses_noname.o__Caudovirales.f__Siphoviridae.g__C2likevirus.s__C2likevirus_unclassified_rmt	1.11562	6.803	1.2939	0.000125316	0.00535318									k__Bacteria.p__Firmicutes.c__Clostridia.o__Clostridiales.f__Lachnospiraceae.g__Roseburia.s__Roseburia_inulinivorans	0.00028639	0.00168348	0.00229108	0.356427	0.038539
k__Bacteria.p__Bacteroidetes.c__Bacteroidia.o__Bacteroidales.f__Bacteroidaceae.g__Bacteroides.s__Bacteroides_coprocola_rft	9.98782	4.9707	5.50181	0.000148874	0.00583403									k__Bacteria.p__Bacteroidetes.c__Bacteroidia.o__Bacteroidales.f__Bacteroidaceae.g__Bacteroides.s__Bacteroides_xylanisolvens	0.00297425	0.00312203	0.00225014	-0.0356824	0.841212
k__Bacteria.p__Firmicutes.c__Clostridia.o__Clostridiales.f__Ruminococcaceae.g__Subdoligranulum.s__Subdoligranulum_unclassified_control	7.61716	9.394	8.67428	0.000151317	0.00583403									k__Archaea.p__Euryarchaeota.c__Methanobacteria.o__Methanobacteriales.f__Methanobacteriaceae.g__Methanobrevibacter.s__Methanobrevibacter_unclassified	1.56e-05	6.40079e-05	0.00224856	0.642148	4.24133e-05
k__Bacteria.p__Bacteroidetes.c__Bacteroidia.o__Bacteroidales.f__Prevotellaceae.g__Prevotella.s__Prevotella_stercorea_rmt	0.735965	7.44304	8.29406	0.000157817	0.00596977									k__Bacteria.p__Proteobacteria.c__Betaproteobacteria.o__Burkholderiales.f__Sutterellaceae.g__Parasutterella.s__Parasutterella_excrementihominis	0.00127397	0.00285511	0.00221662	0.19689	0.264386
k__Bacteria.p__Firmicutes.c__Bacilli.o__Lactobacillales.f__Lactobacillaceae.g__Lactobacillus.s__Lactobacillus_reuteri_rft	4.96747	1.68936	-1.64132	0.000164235	0.00601432									k__Bacteria.p__Bacteroidetes.c__Bacteroidia.o__Bacteroidales.f__Bacteroidaceae.g__Bacteroides.s__Bacteroides_eggerthii	0	2.6686e-05	0.00219352	0.509126	0.0021045
k__Viruses.p__Viruses_noname.c__Viruses_noname.o__Caudovirales.f__Myoviridae.g__T4likevirus.s__Enterobacteria_phage_RB69_control	7.58983	-2.40024	-2.4881	0.000164776	0.00601432									k__Bacteria.p__Bacteroidetes.c__Bacteroidia.o__Bacteroidales.f__Rikenellaceae.g__Alistipes.s__Alistipes_senegalensis	0.000206262	0.00195605	0.00215498	0.52529	0.00142289
k__Bacteria.p__Firmicutes.c__Clostridia.o__Clostridiales.f__Clostridiaceae.g__Clostridium.s__Clostridium_clostridioforme_rmt	2.42778	-1.8968	-2.47382	0.000187619	0.00645193									k__Bacteria.p__Bacteroidetes.c__Bacteroidia.o__Bacteroidales.f__Porphyromonadaceae.g__Coprobacter.s__Coprobacter_fastidiosus	0.00019457	0.00367598	0.00205659	0.460139	0.00617833
k__Bacteria.p__Bacteroidetes.c__Bacteroidia.o__Bacteroidales.f__Bacteroidaceae.g__Bacteroides.s__Bacteroides_fragilis_rmt	8.81553	5.63632	1.32498	0.000212877	0.00681369									k__Bacteria.p__Proteobacteria.c__Gammaproteobacteria.o__Enterobacteriales.f__Enterobacteriaceae.g__Klebsiella.s__Klebsiella_pneumoniae	0.00106332	0.000115605	0.00204311	0.0685314	0.700156
k__Bacteria.p__Bacteroidetes.c__Bacteroidia.o__Bacteroidales.f__Porphyromonadaceae.g__Coprobacter.s__Coprobacter_fastidiosus_rft	-1.04975	3.20954	5.62263	0.000209857	0.00681369									k__Bacteria.p__Bacteroidetes.c__Bacteroidia.o__Bacteroidales.f__Bacteroidales_noname.g__Bacteroidales_noname.s__Bacteroidales_bacterium_ph8	0	0.0262217	0.00200456	0.264802	0.130163
k__Bacteria.p__Proteobacteria.c__Betaproteobacteria.o__Burkholderiales.f__Sutterellaceae.g__Parasutterella.s__Parasutterella_excrementihominis_rft	-0.824929	5.34842	6.28198	0.000252548	0.00772684									k__Bacteria.p__Firmicutes.c__Clostridia.o__Clostridiales.f__Lachnospiraceae.g__Butyrivibrio.s__Butyrivibrio_unclassified	6.80839e-05	0.0023447	0.0019183	0.515917	0.00178953
k__Bacteria.p__Actinobacteria.c__Actinobacteria.o__Coriobacteriales.f__Coriobacteriaceae.g__Olsenella.s__Olsenella_unclassified_rmt	0.0882095	6.45398	5.18793	0.00029173	0.00834965									k__Bacteria.p__Bacteroidetes.c__Bacteroidia.o__Bacteroidales.f__Rikenellaceae.g__Alistipes.s__Alistipes_unclassified	3.975e-05	0.00117792	0.00174895	0.0960652	0.588885
k__Bacteria.p__Bacteroidetes.c__Bacteroidia.o__Bacteroidales.f__Porphyromonadaceae.g__Odoribacter.s__Odoribacter_unclassified_rmt	-1.62243	6.52886	6.38423	0.000301847	0.00854411									k__Bacteria.p__Bacteroidetes.c__Bacteroidia.o__Bacteroidales.f__Bacteroidaceae.g__Bacteroides.s__Bacteroides_fragilis	0.00300058	0.0151983	0.00173369	-0.411775	0.0155346
k__Bacteria.p__Bacteroidetes.c__Bacteroidia.o__Bacteroidales.f__Porphyromonadaceae.g__Barnesiella.s__Barnesiella_intestinihominis_rmt	-0.242418	6.88888	6.51916	0.00038985	0.00948636									k__Bacteria.p__Actinobacteria.c__Actinobacteria.o__Coriobacteriales.f__Coriobacteriaceae.g__Olsenella.s__Olsenella_unclassified	4.52762e-05	0.00368807	0.00159478	0.238799	0.173794
k__Bacteria.p__Proteobacteria.c__Betaproteobacteria.o__Burkholderiales.f__Sutterellaceae.g__Parasutterella.s__Parasutterella_excrementihominis_rmt	-0.897652	4.11057	5.38775	0.000441806	0.0103278									k__Bacteria.p__Firmicutes.c__Erysipelotrichia.o__Erysipelotrichales.f__Erysipelotrichaceae.g__Erysipelotrichaceae_noname.s__Erysipelotrichaceae_bacterium_21_3	0	0.000177731	0.00150238	0.696424	4.77799e-06
k__Bacteria.p__Actinobacteria.c__Actinobacteria.o__Bifidobacteriales.f__Bifidobacteriaceae.g__Bifidobacterium.s__Bifidobacterium_longum_rmt	1.44172	-2.44808	-2.47382	0.000513102	0.0110932									k__Bacteria.p__Actinobacteria.c__Actinobacteria.o__Coriobacteriales.f__Coriobacteriaceae.g__Collinsella.s__Collinsella_aerofaciens	0.00184634	0.00247073	0.00150042	0.0519017	0.770659
k__Bacteria.p__Actinobacteria.c__Actinobacteria.o__Coriobacteriales.f__Coriobacteriaceae.g__Olsenella.s__Olsenella_unclassified_control	1.00523	6.52561	2.93316	0.00063877	0.0125823									k__Bacteria.p__Firmicutes.c__Clostridia.o__Clostridiales.f__Eubacteriaceae.g__Eubacterium.s__Eubacterium_siraeum	0	9.8938e-06	0.00149383	0.456845	0.00660652
k__Bacteria.p__Firmicutes.c__Bacilli.o__Lactobacillales.f__Streptococcaceae.g__Streptococcus.s__Streptococcus_gallolyticus_rmt	0.203469	-2.44808	-1.29403	0.000642013	0.0125823									k__Bacteria.p__Bacteroidetes.c__Bacteroidia.o__Bacteroidales.f__Bacteroidaceae.g__Bacteroides.s__Bacteroides_clarus	0.00044513	0.00276075	0.00146537	0.357037	0.038184
k__Bacteria.p__Firmicutes.c__Clostridia.o__Clostridiales.f__Ruminococcaceae.g__Ruminococcaceae_noname.s__Ruminococcaceae_bacterium_D16_rft	6.32634	8.49909	7.86627	0.000655115	0.0126201									k__Bacteria.p__Firmicutes.c__Bacilli.o__Lactobacillales.f__Lactobacillaceae.g__Lactobacillus.s__Lactobacillus_reuteri	9.554e-05	0.00187468	0.00134298	0.147606	0.404806
k__Bacteria.p__Bacteroidetes.c__Bacteroidia.o__Bacteroidales.f__Porphyromonadaceae.g__Parabacteroides.s__Parabacteroides_distasonis_rft	1.66249	5.81617	5.70372	0.000723179	0.013511									k__Bacteria.p__Actinobacteria.c__Actinobacteria.o__Bifidobacteriales.f__Bifidobacteriaceae.g__Bifidobacterium.s__Bifidobacterium_pseudolongum	8.245e-05	2.41792e-05	0.00131096	0.0805335	0.650722
k__Bacteria.p__Firmicutes.c__Clostridia.o__Clostridiales.f__Clostridiaceae.g__Clostridium.s__Clostridium_clostridioforme_control	1.24986	-2.20429	-2.4881	0.000724095	0.013511									k__Bacteria.p__Firmicutes.c__Clostridia.o__Clostridiales.f__Oscillospiraceae.g__Oscillibacter.s__Oscillibacter_unclassified	0.000178662	0.00142584	0.00124424	0.56692	0.000472546
k__Bacteria.p__Firmicutes.c__Clostridia.o__Clostridiales.f__Clostridiaceae.g__Clostridium.s__Clostridium_nexile_control	5.06864	-0.865137	-1.87373	0.000758028	0.0139564									k__Bacteria.p__Firmicutes.c__Clostridia.o__Clostridiales.f__Clostridiaceae.g__Butyricicoccus.s__Butyricicoccus_pullicaecorum	0.00396848	0.00130497	0.0010112	-0.265672	0.128859
k__Bacteria.p__Firmicutes.c__Clostridia.o__Clostridiales.f__Ruminococcaceae.g__Subdoligranulum.s__Subdoligranulum_variabile_rmt	5.52964	2.24692	0.223053	0.000789407	0.0142988									k__Bacteria.p__Bacteroidetes.c__Bacteroidia.o__Bacteroidales.f__Bacteroidaceae.g__Bacteroides.s__Bacteroides_finegoldii	0	0.000325383	0.000994971	0.453624	0.0070494
k__Viruses.p__Viruses_noname.c__Viruses_noname.o__Caudovirales.f__Myoviridae.g__T4likevirus.s__Enterobacteria_phage_RB69_rft	6.6798	-2.33058	-2.47948	0.000788212	0.0142988									k__Bacteria.p__Bacteroidetes.c__Bacteroidia.o__Bacteroidales.f__Bacteroidaceae.g__Bacteroides.s__Bacteroides_thetaiotaomicron	0.00625305	0.00581551	0.000981222	-0.48074	0.00400317
k__Bacteria.p__Firmicutes.c__Negativicutes.o__Selenomonadales.f__Veillonellaceae.g__Megamonas.s__Megamonas_rupellensis_rft	5.35126	-0.603538	0.843645	0.0008608	0.0147399									k__Bacteria.p__Bacteroidetes.c__Bacteroidia.o__Bacteroidales.f__Porphyromonadaceae.g__Parabacteroides.s__Parabacteroides_johnsonii	0.000317129	0.000438041	0.0009801	-0.123729	0.485702
k__Bacteria.p__Bacteroidetes.c__Bacteroidia.o__Bacteroidales.f__Rikenellaceae.g__Alistipes.s__Alistipes_putredinis_control	1.92307	8.1414	7.99546	0.000947503	0.0153383									k__Bacteria.p__Firmicutes.c__Clostridia.o__Clostridiales.f__Lachnospiraceae.g__Lachnospiraceae_noname.s__Lachnospiraceae_bacterium_2_1_58FAA	4.401e-05	0.000247805	0.000915719	0.610694	0.000125197
k__Bacteria.p__Proteobacteria.c__Betaproteobacteria.o__Burkholderiales.f__Burkholderiales_noname.g__Burkholderiales_noname.s__Burkholderiales_bacterium_1_1_47_rft	-2.12062	0.963135	3.12984	0.000972253	0.0153383									k__Bacteria.p__Firmicutes.c__Erysipelotrichia.o__Erysipelotrichales.f__Erysipelotrichaceae.g__Erysipelotrichaceae_noname.s__Eubacterium_biforme	0.00517751	0.00108647	0.000890425	-0.351301	0.0416249
k__Bacteria.p__Firmicutes.c__Bacilli.o__Lactobacillales.f__Enterococcaceae.g__Enterococcus.s__Enterococcus_cecorum_rmt	2.04913	-2.44808	-2.47382	0.000993563	0.0154839									k__Bacteria.p__Bacteroidetes.c__Bacteroidia.o__Bacteroidales.f__Bacteroidaceae.g__Bacteroides.s__Bacteroides_intestinalis	4.181e-05	0.0034746	0.000866917	-0.016519	0.926122
k__Bacteria.p__Bacteroidetes.c__Bacteroidia.o__Bacteroidales.f__Bacteroidaceae.g__Bacteroides.s__Bacteroides_vulgatus_rmt	7.84813	9.06096	9.63305	0.00102909	0.0159184									k__Bacteria.p__Actinobacteria.c__Actinobacteria.o__Bifidobacteriales.f__Bifidobacteriaceae.g__Bifidobacterium.s__Bifidobacterium_thermophilum	0.00011396	5.37383e-05	0.000712999	0.417515	0.0140171
k__Bacteria.p__Firmicutes.c__Clostridia.o__Clostridiales.f__Oscillospiraceae.g__Oscillibacter.s__Oscillibacter_unclassified_control	1.23612	6.08846	5.95964	0.00105732	0.0159403									k__Bacteria.p__Firmicutes.c__Clostridia.o__Clostridiales.f__Ruminococcaceae.g__Ruminococcus.s__Ruminococcus_bromii	0	0.000881411	0.000699959	0.291366	0.0945459
k__Bacteria.p__Firmicutes.c__Erysipelotrichia.o__Erysipelotrichales.f__Erysipelotrichaceae.g__Holdemania.s__Holdemania_unclassified_control	-1.58782	4.58715	1.31259	0.00105599	0.0159403									k__Bacteria.p__Firmicutes.c__Negativicutes.o__Selenomonadales.f__Veillonellaceae.g__Megamonas.s__Megamonas_hypermegale	0.00160924	3.79667e-05	0.000649967	-0.23444	0.182019
k__Bacteria.p__Firmicutes.c__Negativicutes.o__Selenomonadales.f__Veillonellaceae.g__Selenomonas.s__Selenomonas_bovis_rmt	1.44532	-1.43978	-2.20204	0.00104575	0.0159403									k__Bacteria.p__Proteobacteria.c__Gammaproteobacteria.o__Enterobacteriales.f__Enterobacteriaceae.g__Enterobacter.s__Enterobacter_cloacae	1.353e-05	0.000430475	0.000630204	0.213863	0.224559
k__Bacteria.p__Firmicutes.c__Erysipelotrichia.o__Erysipelotrichales.f__Erysipelotrichaceae.g__Erysipelotrichaceae_noname.s__Erysipelotrichaceae_bacterium_21_3_control	-2.21224	2.17068	4.63238	0.0011699	0.0172012									k__Bacteria.p__Bacteroidetes.c__Bacteroidia.o__Bacteroidales.f__Rikenellaceae.g__Alistipes.s__Alistipes_sp_AP11	0	0.00166156	0.00056145	0.100854	0.570355
k__Bacteria.p__Bacteroidetes.c__Bacteroidia.o__Bacteroidales.f__Rikenellaceae.g__Alistipes.s__Alistipes_senegalensis_control	0.708508	6.40412	6.13757	0.00119333	0.0174179									k__Bacteria.p__Proteobacteria.c__Betaproteobacteria.o__Burkholderiales.f__Burkholderiales_noname.g__Burkholderiales_noname.s__Burkholderiales_bacterium_1_1_47	9.47671e-06	0.000568901	0.000553542	0.217393	0.21682
k__Bacteria.p__Firmicutes.c__Clostridia.o__Clostridiales.f__Lachnospiraceae.g__Dorea.s__Dorea_unclassified_control	0.10854	5.63182	6.40039	0.00120138	0.0174179									k__Bacteria.p__Bacteroidetes.c__Bacteroidia.o__Bacteroidales.f__Porphyromonadaceae.g__Parabacteroides.s__Parabacteroides_goldsteinii	0	0.000469558	0.000495383	0.139964	0.429824
k__Bacteria.p__Actinobacteria.c__Actinobacteria.o__Bifidobacteriales.f__Bifidobacteriaceae.g__Bifidobacterium.s__Bifidobacterium_longum_control	1.21473	-2.40024	-2.4881	0.00127235	0.0182126									k__Bacteria.p__Firmicutes.c__Clostridia.o__Clostridiales.f__Peptostreptococcaceae.g__Peptostreptococcaceae_noname.s__Peptostreptococcaceae_noname_unclassified	0	6.25487e-05	0.000461561	0.490263	0.00324592
k__Bacteria.p__Firmicutes.c__Clostridia.o__Clostridiales.f__Oscillospiraceae.g__Oscillibacter.s__Oscillibacter_unclassified_rmt	3.29895	6.16633	6.33299	0.00129954	0.0185185									k__Bacteria.p__Firmicutes.c__Negativicutes.o__Selenomonadales.f__Veillonellaceae.g__Megasphaera.s__Megasphaera_unclassified	0.00182517	0.0001783	0.000450025	-0.276333	0.113651
k__Bacteria.p__Bacteroidetes.c__Bacteroidia.o__Bacteroidales.f__Rikenellaceae.g__Alistipes.s__Alistipes_onderdonkii_rft	-1.27725	3.50572	4.16374	0.00136479	0.0191568									k__Bacteria.p__Proteobacteria.c__Gammaproteobacteria.o__Enterobacteriales.f__Enterobacteriaceae.g__Klebsiella.s__Klebsiella_oxytoca	2.67e-06	0	0.000414008	0.127221	0.473377
k__Bacteria.p__Bacteroidetes.c__Bacteroidia.o__Bacteroidales.f__Bacteroidaceae.g__Bacteroides.s__Bacteroides_stercoris_rft	5.78977	4.73023	8.26524	0.0013946	0.0194079									k__Bacteria.p__Firmicutes.c__Clostridia.o__Clostridiales.f__Lachnospiraceae.g__Butyrivibrio.s__Butyrivibrio_crossotus	0	0.00131253	0.000394915	0.227416	0.195846
k__Bacteria.p__Firmicutes.c__Clostridia.o__Clostridiales.f__Lachnospiraceae.g__Dorea.s__Dorea_formicigenerans_rft	5.91706	-1.48833	-1.31947	0.00158092	0.0211518									k__Bacteria.p__Firmicutes.c__Clostridia.o__Clostridiales.f__Ruminococcaceae.g__Subdoligranulum.s__Subdoligranulum_sp_4_3_54A2FAA	0.00029285	0.00254983	0.000365891	-0.0363621	0.838227
k__Archaea.p__Euryarchaeota.c__Methanobacteria.o__Methanobacteriales.f__Methanobacteriaceae.g__Methanobrevibacter.s__Methanobrevibacter_unclassified_control	-0.620629	0.242886	4.80772	0.00159775	0.0212404									k__Bacteria.p__Firmicutes.c__Bacilli.o__Lactobacillales.f__Lactobacillaceae.g__Lactobacillus.s__Lactobacillus_animalis	0	0	0.000360192	0.207194	0.239691
k__Bacteria.p__Firmicutes.c__Bacilli.o__Lactobacillales.f__Enterococcaceae.g__Enterococcus.s__Enterococcus_faecalis_rmt	-0.573465	-2.44808	-2.47382	0.00165086	0.0215337									k__Bacteria.p__Proteobacteria.c__Gammaproteobacteria.o__Enterobacteriales.f__Enterobacteriaceae.g__Klebsiella.s__Klebsiella_unclassified	1.893e-05	0	0.000350641	0.226919	0.19685
k__Bacteria.p__Bacteroidetes.c__Bacteroidia.o__Bacteroidales.f__Porphyromonadaceae.g__Coprobacter.s__Coprobacter_fastidiosus_control	0.171483	6.22758	5.18841	0.00174836	0.022396									k__Bacteria.p__Firmicutes.c__Negativicutes.o__Selenomonadales.f__Veillonellaceae.g__Mitsuokella.s__Mitsuokella_unclassified	0.000169176	0.00015895	0.000333612	-0.0267102	0.880807
k__Bacteria.p__Bacteroidetes.c__Bacteroidia.o__Bacteroidales.f__Porphyromonadaceae.g__Parabacteroides.s__Parabacteroides_merdae_rft	6.7467	7.3742	9.36572	0.00184035	0.0232051									k__Bacteria.p__Firmicutes.c__Negativicutes.o__Selenomonadales.f__Acidaminococcaceae.g__Acidaminococcus.s__Acidaminococcus_fermentans	0.00490866	0.000213838	0.000325701	-0.254078	0.147053
k__Bacteria.p__Firmicutes.c__Erysipelotrichia.o__Erysipelotrichales.f__Erysipelotrichaceae.g__Coprobacillus.s__Coprobacillus_unclassified_control	2.01004	-1.36794	-1.95229	0.00189573	0.0234766									k__Bacteria.p__Firmicutes.c__Negativicutes.o__Selenomonadales.f__Veillonellaceae.g__Megamonas.s__Megamonas_rupellensis	0.00125949	5.00833e-06	0.000316325	-0.371691	0.0304288
k__Bacteria.p__Bacteroidetes.c__Bacteroidia.o__Bacteroidales.f__Rikenellaceae.g__Alistipes.s__Alistipes_shahii_rft	4.43757	8.34763	8.34677	0.00207578	0.0250206									k__Bacteria.p__Firmicutes.c__Negativicutes.o__Selenomonadales.f__Veillonellaceae.g__Megasphaera.s__Megasphaera_elsdenii	0.000737568	0.000124586	0.000299492	-0.202956	0.249652
k__Bacteria.p__Bacteroidetes.c__Bacteroidia.o__Bacteroidales.f__Prevotellaceae.g__Prevotella.s__Prevotella_copri_rmt	5.35763	9.70507	9.69792	0.0021235	0.0252454									k__Bacteria.p__Firmicutes.c__Clostridia.o__Clostridiales.f__Ruminococcaceae.g__Subdoligranulum.s__Subdoligranulum_variabile	0.00026664	0.000444254	0.000278459	-0.215969	0.219919
k__Bacteria.p__Firmicutes.c__Negativicutes.o__Selenomonadales.f__Acidaminococcaceae.g__Acidaminococcus.s__Acidaminococcus_fermentans_rmt	2.57082	-1.349	2.75624	0.002325	0.0261376									k__Bacteria.p__Firmicutes.c__Clostridia.o__Clostridiales.f__Lachnospiraceae.g__Lachnospiraceae_noname.s__Lachnospiraceae_bacterium_1_1_57FAA	4.452e-05	6.62491e-05	0.000269068	0.528169	0.00132434
k__Bacteria.p__Firmicutes.c__Negativicutes.o__Selenomonadales.f__Acidaminococcaceae.g__Acidaminococcus.s__Acidaminococcus_intestini_rmt	0.204936	-2.44808	-0.911844	0.00231304	0.0261376									k__Bacteria.p__Firmicutes.c__Clostridia.o__Clostridiales.f__Lachnospiraceae.g__Lachnospiraceae_noname.s__Lachnospiraceae_bacterium_8_1_57FAA	0	5.53219e-05	0.000225167	0.176359	0.318412
k__Bacteria.p__Bacteroidetes.c__Bacteroidia.o__Bacteroidales.f__Porphyromonadaceae.g__Coprobacter.s__Coprobacter_fastidiosus_rmt	-0.0234065	5.19412	6.12673	0.00239196	0.0264942									k__Viruses.p__Viruses_noname.c__Viruses_noname.o__Caudovirales.f__Siphoviridae.g__Siphoviridae_noname.s__Lactococcus_phage_P680	0.00173345	0.000358016	0.000222817	-0.569347	0.000441124
k__Bacteria.p__Proteobacteria.c__Deltaproteobacteria.o__Desulfovibrionales.f__Desulfovibrionaceae.g__Bilophila.s__Bilophila_unclassified_rmt	1.58708	0.194289	-2.47382	0.00250509	0.0272159									k__Bacteria.p__Firmicutes.c__Bacilli.o__Lactobacillales.f__Lactobacillaceae.g__Lactobacillus.s__Lactobacillus_johnsonii	0.00030522	0.00224425	0.000213775	0.0743726	0.675931
k__Bacteria.p__Bacteroidetes.c__Bacteroidia.o__Bacteroidales.f__Bacteroidaceae.g__Bacteroides.s__Bacteroides_stercoris_rmt	4.11427	6.72045	8.25593	0.00271152	0.028709									k__Bacteria.p__Firmicutes.c__Clostridia.o__Clostridiales.f__Lachnospiraceae.g__Coprococcus.s__Coprococcus_comes	0.000499	7.6575e-05	0.000208124	0.118651	0.503917
k__Bacteria.p__Bacteroidetes.c__Bacteroidia.o__Bacteroidales.f__Bacteroidaceae.g__Bacteroides.s__Bacteroides_eggerthii_rft	-2.42982	2.2371	5.38822	0.00276337	0.0291098									k__Bacteria.p__Firmicutes.c__Clostridia.o__Clostridiales.f__Lachnospiraceae.g__Blautia.s__Ruminococcus_obeum	4.20262e-06	0.000183019	0.000202405	0.426063	0.011989
k__Bacteria.p__Proteobacteria.c__Gammaproteobacteria.o__Enterobacteriales.f__Enterobacteriaceae.g__Klebsiella.s__Klebsiella_unclassified_rmt	1.21987	-2.44808	-1.80673	0.0029186	0.0303093									k__Bacteria.p__Firmicutes.c__Erysipelotrichia.o__Erysipelotrichales.f__Erysipelotrichaceae.g__Holdemania.s__Holdemania_unclassified	1.028e-05	0.000498572	0.000178878	0.260862	0.136193
k__Bacteria.p__Firmicutes.c__Bacilli.o__Lactobacillales.f__Enterococcaceae.g__Enterococcus.s__Enterococcus_faecalis_rft	2.17174	-2.33058	-2.47948	0.00294663	0.0304113									k__Bacteria.p__Firmicutes.c__Clostridia.o__Clostridiales.f__Ruminococcaceae.g__Ruminococcus.s__Ruminococcus_callidus	0	0	0.000162208	0.207194	0.239691
k__Bacteria.p__Bacteroidetes.c__Bacteroidia.o__Bacteroidales.f__Prevotellaceae.g__Prevotella.s__Prevotella_stercorea_rft	2.86241	7.4251	7.91721	0.00297065	0.0305206									k__Bacteria.p__Verrucomicrobia.c__Verrucomicrobiae.o__Verrucomicrobiales.f__Verrucomicrobiaceae.g__Akkermansia.s__Akkermansia_muciniphila	0.0102124	0.00410167	0.000159592	-0.39615	0.0203772
k__Viruses.p__Viruses_noname.c__Viruses_noname.o__Caudovirales.f__Siphoviridae.g__Siphoviridae_noname.s__Lactococcus_phage_phi7_rmt	0.163864	-2.44808	-1.65643	0.00300503	0.0306812									k__Bacteria.p__Firmicutes.c__Bacilli.o__Lactobacillales.f__Lactobacillaceae.g__Lactobacillus.s__Lactobacillus_amylovorus	0.00061008	0.000577406	0.000153907	-0.153538	0.385973
k__Bacteria.p__Bacteroidetes.c__Bacteroidia.o__Bacteroidales.f__Porphyromonadaceae.g__Odoribacter.s__Odoribacter_unclassified_control	-0.899476	5.06311	6.42714	0.00332886	0.0327456									k__Bacteria.p__Firmicutes.c__Clostridia.o__Clostridiales.f__Lachnospiraceae.g__Roseburia.s__Roseburia_unclassified	8.21242e-05	7.70524e-05	0.00015337	0.211441	0.229977
k__Bacteria.p__Proteobacteria.c__Deltaproteobacteria.o__Desulfovibrionales.f__Desulfovibrionaceae.g__Desulfovibrio.s__Desulfovibrio_piger_control	-0.715047	4.98192	5.05949	0.00332886	0.0327456									k__Bacteria.p__Bacteroidetes.c__Bacteroidia.o__Bacteroidales.f__Porphyromonadaceae.g__Odoribacter.s__Odoribacter_splanchnicus	0.00133999	0.0080692	0.000150392	-0.146992	0.406787
k__Viruses.p__Viruses_noname.c__Viruses_noname.o__Caudovirales.f__Siphoviridae.g__Siphoviridae_noname.s__Lactococcus_phage_P680_control	5.05788	-0.214418	-1.69637	0.00366815	0.0349272									k__Bacteria.p__Bacteroidetes.c__Bacteroidia.o__Bacteroidales.f__Rikenellaceae.g__Alistipes.s__Alistipes_finegoldii	3.408e-05	0.000256354	0.000147637	0.20489	0.245072
k__Bacteria.p__Firmicutes.c__Clostridia.o__Clostridiales.f__Clostridiaceae.g__Butyricicoccus.s__Butyricicoccus_pullicaecorum_rmt	7.62512	6.02342	5.89386	0.00371927	0.0352526									k__Bacteria.p__Bacteroidetes.c__Bacteroidia.o__Bacteroidales.f__Bacteroidaceae.g__Bacteroides.s__Bacteroides_sp_1_1_6	0	0	0.000138758	0.207194	0.239691
k__Bacteria.p__Proteobacteria.c__Gammaproteobacteria.o__Enterobacteriales.f__Enterobacteriaceae.g__Klebsiella.s__Klebsiella_pneumoniae_rft	5.34073	-1.60918	2.57527	0.00387961	0.0360336									k__Bacteria.p__Firmicutes.c__Erysipelotrichia.o__Erysipelotrichales.f__Erysipelotrichaceae.g__Erysipelotrichaceae_noname.s__Erysipelotrichaceae_bacterium_5_2_54FAA	0	0.000191446	0.000115475	0.336776	0.0514637
k__Bacteria.p__Verrucomicrobia.c__Verrucomicrobiae.o__Verrucomicrobiales.f__Verrucomicrobiaceae.g__Akkermansia.s__Akkermansia_muciniphila_rft	2.45397	-0.854195	-2.47948	0.00395122	0.0363832									k__Bacteria.p__Bacteroidetes.c__Bacteroidia.o__Bacteroidales.f__Bacteroidaceae.g__Bacteroides.s__Bacteroides_nordii	0.000435159	0.000322725	0.000103733	-0.206405	0.241525
k__Bacteria.p__Firmicutes.c__Negativicutes.o__Selenomonadales.f__Veillonellaceae.g__Megamonas.s__Megamonas_unclassified_rft	7.29596	0.638155	2.16557	0.00399782	0.0365847									k__Bacteria.p__Bacteroidetes.c__Bacteroidia.o__Bacteroidales.f__Bacteroidaceae.g__Bacteroides.s__Bacteroides_ovatus	0.000203232	0.00037417	0.000100209	-0.215668	0.220579
k__Bacteria.p__Bacteroidetes.c__Bacteroidia.o__Bacteroidales.f__Bacteroidaceae.g__Bacteroides.s__Bacteroides_ovatus_rmt	-0.0940906	3.31361	3.5156	0.00405052	0.0368954									k__Viruses.p__Viruses_noname.c__Viruses_noname.o__Caudovirales.f__Siphoviridae.g__C2likevirus.s__C2likevirus_unclassified	0.00011717	0.00147809	8.7184e-05	-0.10503	0.554416
k__Bacteria.p__Firmicutes.c__Clostridia.o__Clostridiales.f__Lachnospiraceae.g__Butyrivibrio.s__Butyrivibrio_unclassified_rft	-0.859468	3.04421	5.22091	0.00418177	0.0378269									k__Bacteria.p__Proteobacteria.c__Gammaproteobacteria.o__Pasteurellales.f__Pasteurellaceae.g__Gallibacterium.s__Gallibacterium_anatis	0.00012541	0.00178365	8.13435e-05	-0.0589354	0.740581
k__Bacteria.p__Firmicutes.c__Negativicutes.o__Selenomonadales.f__Veillonellaceae.g__Megamonas.s__Megamonas_rupellensis_control	4.42926	-1.92451	0.110965	0.00511001	0.0434821									k__Bacteria.p__Firmicutes.c__Clostridia.o__Clostridiales.f__Lachnospiraceae.g__Blautia.s__Ruminococcus_gnavus	0.00045595	0.000229725	7.04333e-05	-0.356066	0.0387502
k__Bacteria.p__Firmicutes.c__Clostridia.o__Clostridiales.f__Ruminococcaceae.g__Subdoligranulum.s__Subdoligranulum_unclassified_rmt	7.98691	9.34476	9.15325	0.00524052	0.0441938									k__Bacteria.p__Firmicutes.c__Bacilli.o__Lactobacillales.f__Streptococcaceae.g__Streptococcus.s__Streptococcus_gallolyticus	8.48e-06	0	6.5e-05	0.213588	0.22517
k__Bacteria.p__Bacteroidetes.c__Bacteroidia.o__Bacteroidales.f__Bacteroidaceae.g__Bacteroides.s__Bacteroides_stercoris_control	2.62225	5.82938	8.32118	0.0053056	0.0444198									k__Bacteria.p__Firmicutes.c__Bacilli.o__Lactobacillales.f__Streptococcaceae.g__Lactococcus.s__Lactococcus_lactis	0.00018323	0	6.46916e-05	-0.285955	0.101118
k__Bacteria.p__Firmicutes.c__Clostridia.o__Clostridiales.f__Clostridiaceae.g__Clostridium.s__Clostridium_asparagiforme_control	0.580327	-1.93479	-2.4881	0.00546397	0.0455623									k__Bacteria.p__Proteobacteria.c__Deltaproteobacteria.o__Desulfuromonadales.f__Geobacteraceae.g__Geobacter.s__Geobacter_sulfurreducens	0	0	6.45167e-05	0.297423	0.0875822
k__Bacteria.p__Firmicutes.c__Negativicutes.o__Selenomonadales.f__Veillonellaceae.g__Selenomonas.s__Selenomonas_bovis_control	1.81901	-1.77212	-1.92444	0.00564079	0.0462873									k__Bacteria.p__Bacteroidetes.c__Bacteroidia.o__Bacteroidales.f__Rikenellaceae.g__Alistipes.s__Alistipes_indistinctus	0	0.000809708	6.39916e-05	0.0563297	0.751683
k__Bacteria.p__Bacteroidetes.c__Bacteroidia.o__Bacteroidales.f__Bacteroidaceae.g__Bacteroides.s__Bacteroides_fluxus_rmt	-0.792335	5.75193	5.72103	0.00585194	0.0469499									k__Bacteria.p__Firmicutes.c__Negativicutes.o__Selenomonadales.f__Veillonellaceae.g__Dialister.s__Dialister_succinatiphilus	0.000810206	1.25083e-05	5.98851e-05	-0.250573	0.152904
k__Bacteria.p__Actinobacteria.c__Actinobacteria.o__Coriobacteriales.f__Coriobacteriaceae.g__Olsenella.s__Olsenella_unclassified_rft	-0.122559	4.8288	3.55383	0.00624005	0.0488273									k__Bacteria.p__Firmicutes.c__Clostridia.o__Clostridiales.f__Lachnospiraceae.g__Lachnospiraceae_noname.s__Lachnospiraceae_bacterium_1_4_56FAA	2.519e-05	0.000136897	5.60967e-05	0.000417824	0.998129
k__Bacteria.p__Firmicutes.c__Clostridia.o__Clostridiales.f__Lachnospiraceae.g__Lachnospiraceae_noname.s__Lachnospiraceae_bacterium_2_1_58FAA_control	-0.841977	1.72694	4.71378	0.00621364	0.0488273									k__Bacteria.p__Firmicutes.c__Erysipelotrichia.o__Erysipelotrichales.f__Erysipelotrichaceae.g__Turicibacter.s__Turicibacter_unclassified	0	0	5.60539e-05	0.369798	0.0313514
k__Bacteria.p__Bacteroidetes.c__Bacteroidia.o__Bacteroidales.f__Bacteroidaceae.g__Bacteroides.s__Bacteroides_clarus_rmt	0.640486	5.57155	5.74069	0.00647884	0.0500157									k__Bacteria.p__Firmicutes.c__Negativicutes.o__Selenomonadales.f__Veillonellaceae.g__Mitsuokella.s__Mitsuokella_multacida	5.9e-07	2.1725e-05	5.37333e-05	0.0958131	0.589868
k__Bacteria.p__Bacteroidetes.c__Bacteroidia.o__Bacteroidales.f__Bacteroidaceae.g__Bacteroides.s__Bacteroides_fragilis_control	6.90412	7.14263	1.85832	0.00652399	0.0500405									k__Bacteria.p__Firmicutes.c__Clostridia.o__Clostridiales.f__Lachnospiraceae.g__Roseburia.s__Roseburia_hominis	0	0	4.8225e-05	0.297423	0.0875822
k__Bacteria.p__Firmicutes.c__Clostridia.o__Clostridiales.f__Lachnospiraceae.g__Butyrivibrio.s__Butyrivibrio_unclassified_rmt	-1.74862	1.47019	4.06566	0.0065267	0.0500405									k__Bacteria.p__Actinobacteria.c__Actinobacteria.o__Coriobacteriales.f__Coriobacteriaceae.g__Slackia.s__Slackia_piriformis	0	0.00504485	4.39e-05	0.137639	0.4376
k__Bacteria.p__Firmicutes.c__Clostridia.o__Clostridiales.f__Ruminococcaceae.g__Subdoligranulum.s__Subdoligranulum_variabile_rft	5.03004	1.04251	0.0370878	0.00699176	0.0525139									k__Bacteria.p__Bacteroidetes.c__Bacteroidia.o__Bacteroidales.f__Prevotellaceae.g__Prevotella.s__Prevotella_multisaccharivorax	8.38e-06	0	3.11917e-05	0.00317253	0.985793
k__Bacteria.p__Bacteroidetes.c__Bacteroidia.o__Bacteroidales.f__Prevotellaceae.g__Prevotella.s__Prevotella_stercorea_control	2.49644	7.52599	8.31725	0.00727097	0.0539296									k__Bacteria.p__Firmicutes.c__Clostridia.o__Clostridiales.f__Lachnospiraceae.g__Blautia.s__Blautia_hansenii	0	0	3.07583e-05	0.297423	0.0875822
k__Bacteria.p__Verrucomicrobia.c__Verrucomicrobiae.o__Verrucomicrobiales.f__Verrucomicrobiaceae.g__Akkermansia.s__Akkermansia_muciniphila_rmt	1.46685	-1.59143	-1.76949	0.00832801	0.0604761									k__Bacteria.p__Firmicutes.c__Negativicutes.o__Selenomonadales.f__Acidaminococcaceae.g__Acidaminococcus.s__Acidaminococcus_intestini	6.017e-05	1.51882e-05	2.93333e-05	-0.123973	0.484838
k__Bacteria.p__Proteobacteria.c__Gammaproteobacteria.o__Enterobacteriales.f__Enterobacteriaceae.g__Escherichia.s__Escherichia_coli_control	6.50155	6.09902	8.65493	0.00880647	0.0629252									k__Bacteria.p__Firmicutes.c__Clostridia.o__Clostridiales.f__Clostridiaceae.g__Clostridium.s__Clostridium_nexile	0.00197083	0.000379714	2.65083e-05	-0.622139	8.55891e-05
k__Bacteria.p__Firmicutes.c__Clostridia.o__Clostridiales.f__Clostridiaceae.g__Clostridium.s__Clostridium_nexile_rmt	1.48049	-1.72893	-0.62136	0.0091575	0.0647415									k__Bacteria.p__Firmicutes.c__Clostridia.o__Clostridiales.f__Ruminococcaceae.g__Ruminococcus.s__Ruminococcus_flavefaciens	0	0	1.92081e-05	0.207194	0.239691
k__Viruses.p__Viruses_noname.c__Viruses_noname.o__Caudovirales.f__Siphoviridae.g__Siphoviridae_noname.s__Lactococcus_phage_phi7_control	-0.628973	-2.40024	-2.4881	0.00916433	0.0647415									k__Bacteria.p__Firmicutes.c__Clostridia.o__Clostridiales.f__Lachnospiraceae.g__Lachnospiraceae_noname.s__Lachnospiraceae_bacterium_6_1_63FAA	0	3.71667e-06	1.89917e-05	0.384832	0.0246181
k__Bacteria.p__Bacteroidetes.c__Bacteroidia.o__Bacteroidales.f__Rikenellaceae.g__Alistipes.s__Alistipes_finegoldii_rmt	-1.03776	3.3549	1.63091	0.00932519	0.0655441									k__Bacteria.p__Firmicutes.c__Negativicutes.o__Selenomonadales.f__Veillonellaceae.g__Megamonas.s__Megamonas_funiformis	0.00024372	1.90833e-06	1.60583e-05	-0.394737	0.020871
k__Bacteria.p__Firmicutes.c__Bacilli.o__Lactobacillales.f__Lactobacillaceae.g__Lactobacillus.s__Lactobacillus_johnsonii_rmt	1.17872	3.10267	-1.85389	0.00932418	0.0655441									k__Bacteria.p__Firmicutes.c__Bacilli.o__Lactobacillales.f__Streptococcaceae.g__Streptococcus.s__Streptococcus_thermophilus	0.0001536	0	1.59583e-05	-0.423411	0.0125899
k__Bacteria.p__Bacteroidetes.c__Bacteroidia.o__Bacteroidales.f__Bacteroidaceae.g__Bacteroides.s__Bacteroides_caccae_control	2.93088	0.735383	-1.49965	0.00959702	0.0667779									k__Bacteria.p__Firmicutes.c__Erysipelotrichia.o__Erysipelotrichales.f__Erysipelotrichaceae.g__Holdemania.s__Holdemania_filiformis	3.25e-06	8.34697e-05	1.5775e-05	0.0290057	0.870645
k__Bacteria.p__Proteobacteria.c__Gammaproteobacteria.o__Enterobacteriales.f__Enterobacteriaceae.g__Escherichia.s__Escherichia_unclassified_control	5.56575	5.20244	8.0161	0.0111193	0.0736469									k__Bacteria.p__Firmicutes.c__Negativicutes.o__Selenomonadales.f__Veillonellaceae.g__Selenomonas.s__Selenomonas_bovis	0.000426057	3.12668e-05	1.44167e-05	-0.462347	0.00590491
k__Bacteria.p__Firmicutes.c__Clostridia.o__Clostridiales.f__Lachnospiraceae.g__Lachnospiraceae_noname.s__Lachnospiraceae_bacterium_6_1_63FAA_rft	-2.42982	-1.87214	0.366286	0.0116122	0.0747962									k__Bacteria.p__Proteobacteria.c__Gammaproteobacteria.o__Enterobacteriales.f__Enterobacteriaceae.g__Shigella.s__Shigella_sonnei	0	0	1.19647e-05	0.207194	0.239691
k__Bacteria.p__Firmicutes.c__Clostridia.o__Clostridiales.f__Lachnospiraceae.g__Lachnospiraceae_noname.s__Lachnospiraceae_bacterium_1_1_57FAA_control	-0.996565	1.1511	3.30853	0.0119416	0.0765621									k__Bacteria.p__Firmicutes.c__Bacilli.o__Lactobacillales.f__Streptococcaceae.g__Streptococcus.s__Streptococcus_macedonicus	0	0	1.1925e-05	0.207194	0.239691
k__Bacteria.p__Firmicutes.c__Bacilli.o__Lactobacillales.f__Lactobacillaceae.g__Lactobacillus.s__Lactobacillus_amylovorus_rmt	4.59784	3.15062	0.449509	0.0121654	0.0768976									k__Bacteria.p__Proteobacteria.c__Gammaproteobacteria.o__Enterobacteriales.f__Enterobacteriaceae.g__Citrobacter.s__Citrobacter_unclassified	0	0	1.09167e-05	0.207194	0.239691
k__Bacteria.p__Bacteroidetes.c__Bacteroidia.o__Bacteroidales.f__Porphyromonadaceae.g__Odoribacter.s__Odoribacter_unclassified_rft	0.47543	5.25831	6.13999	0.0123542	0.0776027									k__Bacteria.p__Firmicutes.c__Erysipelotrichia.o__Erysipelotrichales.f__Erysipelotrichaceae.g__Coprobacillus.s__Coprobacillus_unclassified	0.000167105	1.71417e-05	1.03167e-05	-0.508924	0.00211453
k__Bacteria.p__Firmicutes.c__Negativicutes.o__Selenomonadales.f__Veillonellaceae.g__Dialister.s__Dialister_succinatiphilus_control	2.4497	-1.8484	-0.27787	0.0130256	0.0805341									k__Bacteria.p__Proteobacteria.c__Betaproteobacteria.o__Burkholderiales.f__Comamonadaceae.g__Comamonas.s__Comamonas_unclassified	0	0	8.84167e-06	0.207194	0.239691
k__Bacteria.p__Bacteroidetes.c__Bacteroidia.o__Bacteroidales.f__Bacteroidaceae.g__Bacteroides.s__Bacteroides_plebeius_rmt	10.3897	7.60242	8.20728	0.0131702	0.0809472									k__Bacteria.p__Proteobacteria.c__Deltaproteobacteria.o__Desulfovibrionales.f__Desulfovibrionaceae.g__Desulfovibrio.s__Desulfovibrio_desulfuricans	0	0	8.71667e-06	0.297423	0.0875822
k__Bacteria.p__Firmicutes.c__Negativicutes.o__Selenomonadales.f__Veillonellaceae.g__Megamonas.s__Megamonas_unclassified_control	7.05914	0.574075	1.51248	0.0131986	0.0810018									k__Bacteria.p__Proteobacteria.c__Gammaproteobacteria.o__Enterobacteriales.f__Enterobacteriaceae.g__Citrobacter.s__Citrobacter_freundii	0	0	8.30833e-06	0.207194	0.239691
k__Bacteria.p__Bacteroidetes.c__Bacteroidia.o__Bacteroidales.f__Bacteroidaceae.g__Bacteroides.s__Bacteroides_xylanisolvens_rft	5.67418	7.11332	5.88038	0.01384	0.0838255									k__Bacteria.p__Chlamydiae.c__Chlamydiia.o__Chlamydiales.f__Chlamydiaceae.g__Chlamydia.s__Chlamydia_pecorum	7.459e-05	5.325e-06	5.975e-06	-0.154178	0.383974
k__Bacteria.p__Bacteroidetes.c__Bacteroidia.o__Bacteroidales.f__Bacteroidales_noname.g__Bacteroidales_noname.s__Bacteroidales_bacterium_ph8_rft	-2.42982	1.35517	2.89601	0.0139326	0.0838983									k__Bacteria.p__Firmicutes.c__Clostridia.o__Clostridiales.f__Clostridiaceae.g__Clostridiaceae_noname.s__Clostridiaceae_bacterium_JC118	1.111e-05	0.000106211	5.73333e-06	-0.0106739	0.952225
k__Bacteria.p__Bacteroidetes.c__Bacteroidia.o__Bacteroidales.f__Bacteroidaceae.g__Bacteroides.s__Bacteroides_thetaiotaomicron_control	7.50672	6.01781	4.84803	0.0141746	0.084258									k__Bacteria.p__Fusobacteria.c__Fusobacteriia.o__Fusobacteriales.f__Fusobacteriaceae.g__Fusobacterium.s__Fusobacterium_varium	9.778e-05	0	4.70833e-06	-0.0226646	0.898759
k__Bacteria.p__Bacteroidetes.c__Bacteroidia.o__Bacteroidales.f__Bacteroidaceae.g__Bacteroides.s__Bacteroides_massiliensis_control	8.73514	10.8338	10.0549	0.0145255	0.0851635									k__Bacteria.p__Proteobacteria.c__Deltaproteobacteria.o__Desulfovibrionales.f__Desulfovibrionaceae.g__Bilophila.s__Bilophila_unclassified	0.000203887	3.03583e-05	4.45e-06	-0.340681	0.048653
k__Bacteria.p__Bacteroidetes.c__Bacteroidia.o__Bacteroidales.f__Bacteroidaceae.g__Bacteroides.s__Bacteroides_thetaiotaomicron_rmt	6.45307	8.23766	5.6016	0.0158832	0.090534									k__Bacteria.p__Firmicutes.c__Bacilli.o__Lactobacillales.f__Enterococcaceae.g__Enterococcus.s__Enterococcus_faecium	0	0	4.20833e-06	0.207194	0.239691
k__Bacteria.p__Firmicutes.c__Bacilli.o__Lactobacillales.f__Streptococcaceae.g__Streptococcus.s__Streptococcus_thermophilus_control	1.36895	-2.40024	-1.91599	0.0160303	0.0912475									k__Bacteria.p__Firmicutes.c__Clostridia.o__Clostridiales.f__Peptostreptococcaceae.g__Peptostreptococcaceae_noname.s__Clostridium_glycolicum	0	0	1.95376e-06	0.207194	0.239691
k__Bacteria.p__Actinobacteria.c__Actinobacteria.o__Bifidobacteriales.f__Bifidobacteriaceae.g__Bifidobacterium.s__Bifidobacterium_thermophilum_rft	-2.42982	1.97031	2.3918	0.0164951	0.0929412									k__Bacteria.p__Firmicutes.c__Clostridia.o__Clostridiales.f__Lachnospiraceae.g__Lachnospiraceae_noname.s__Lachnospiraceae_bacterium_7_1_58FAA	1.137e-05	1.4e-05	1.8e-06	0.00120837	0.994588
k__Bacteria.p__Bacteroidetes.c__Bacteroidia.o__Bacteroidales.f__Bacteroidaceae.g__Bacteroides.s__Bacteroides_fluxus_rft	2.27582	8.07747	5.04361	0.016816	0.0935681									k__Bacteria.p__Firmicutes.c__Clostridia.o__Clostridiales.f__Eubacteriaceae.g__Eubacterium.s__Eubacterium_sp_3_1_31	0	2.69745e-06	1.73333e-06	0.130421	0.462229
k__Bacteria.p__Bacteroidetes.c__Bacteroidia.o__Bacteroidales.f__Bacteroidaceae.g__Bacteroides.s__Bacteroides_uniformis_control	8.10084	9.09807	9.86337	0.0169601	0.0935681									k__Bacteria.p__Firmicutes.c__Clostridia.o__Clostridiales.f__Lachnospiraceae.g__Lachnospiraceae_noname.s__Lachnospiraceae_bacterium_9_1_43BFAA	1.07e-06	2.04377e-06	1.60833e-06	0.0715825	0.687464
k__Bacteria.p__Firmicutes.c__Clostridia.o__Clostridiales.f__Clostridiaceae.g__Clostridiaceae_noname.s__Clostridiaceae_bacterium_JC118_control	-1.58007	1.31456	-1.65013	0.0171551	0.0935681									k__Bacteria.p__Firmicutes.c__Clostridia.o__Clostridiales.f__Clostridiales_noname.g__Flavonifractor.s__Flavonifractor_plautii	4.35e-06	1.18e-05	7.25e-07	-0.148381	0.402315
k__Bacteria.p__Firmicutes.c__Negativicutes.o__Selenomonadales.f__Acidaminococcaceae.g__Phascolarctobacterium.s__Phascolarctobacterium_succinatutens_rft	9.13025	7.65095	6.17284	0.0171722	0.0935681									k__Viruses.p__Viruses_noname.c__Viruses_noname.o__Caudovirales.f__Myoviridae.g__T4likevirus.s__Enterobacteria_phage_RB69	0.0878914	0	0	-0.71184	2.35202e-06
k__Bacteria.p__Verrucomicrobia.c__Verrucomicrobiae.o__Verrucomicrobiales.f__Verrucomicrobiaceae.g__Akkermansia.s__Akkermansia_muciniphila_control	3.9059	0.549254	-1.09127	0.0171104	0.0935681									k__Bacteria.p__Firmicutes.c__Clostridia.o__Clostridiales.f__Lachnospiraceae.g__Dorea.s__Dorea_formicigenerans	0.00139194	5.88583e-05	0	-0.68747	7.07067e-06
k__Bacteria.p__Bacteroidetes.c__Bacteroidia.o__Bacteroidales.f__Rikenellaceae.g__Alistipes.s__Alistipes_shahii_control	4.08086	8.01792	8.14811	0.0179575	0.096789									k__Bacteria.p__Firmicutes.c__Clostridia.o__Clostridiales.f__Clostridiaceae.g__Clostridium.s__Clostridium_clostridioforme	0.000104366	1.58333e-07	0	-0.584761	0.000281345
k__Bacteria.p__Proteobacteria.c__Deltaproteobacteria.o__Desulfovibrionales.f__Desulfovibrionaceae.g__Bilophila.s__Bilophila_unclassified_control	0.816497	-1.77457	-2.02219	0.0183989	0.0982104									k__Bacteria.p__Actinobacteria.c__Actinobacteria.o__Bifidobacteriales.f__Bifidobacteriaceae.g__Bifidobacterium.s__Bifidobacterium_longum	0.000385603	0	0	-0.536975	0.0010592
k__Bacteria.p__Bacteroidetes.c__Bacteroidia.o__Bacteroidales.f__Bacteroidaceae.g__Bacteroides.s__Bacteroides_dorei_rft	4.4549	1.7851	5.51847	0.0187685	0.0991061									k__Bacteria.p__Firmicutes.c__Clostridia.o__Clostridiales.f__Clostridiaceae.g__Clostridium.s__Clostridium_asparagiforme	7.44597e-05	4.425e-06	0	-0.508825	0.00211947
														k__Bacteria.p__Actinobacteria.c__Actinobacteria.o__Bifidobacteriales.f__Bifidobacteriaceae.g__Bifidobacterium.s__Bifidobacterium_adolescentis	0.00137282	0	0	-0.472966	0.00473007
														k__Bacteria.p__Firmicutes.c__Clostridia.o__Clostridiales.f__Eubacteriaceae.g__Eubacterium.s__Eubacterium_eligens	0.000521059	7.83945e-07	0	-0.450111	0.00756109
														k__Bacteria.p__Firmicutes.c__Clostridia.o__Clostridiales.f__Clostridiaceae.g__Clostridium.s__Clostridium_hathewayi	2.12467e-05	0	0	-0.403416	0.0179887
														k__Bacteria.p__Firmicutes.c__Erysipelotrichia.o__Erysipelotrichales.f__Erysipelotrichaceae.g__Erysipelotrichaceae_noname.s__Clostridium_ramosum	1.03279e-05	0	0	-0.403416	0.0179887
														k__Viruses.p__Viruses_noname.c__Viruses_noname.o__Caudovirales.f__Myoviridae.g__T4likevirus.s__Enterobacteria_phage_HX01	0.0196184	0	0	-0.403416	0.0179887
														k__Bacteria.p__Proteobacteria.c__Deltaproteobacteria.o__Desulfovibrionales.f__Desulfovibrionaceae.g__Bilophila.s__Bilophila_wadsworthia	1.47668e-05	4.41667e-07	0	-0.367766	0.0323673
														k__Bacteria.p__Bacteroidetes.c__Bacteroidia.o__Bacteroidales.f__Bacteroidaceae.g__Bacteroides.s__Bacteroides_oleiciplenus	3.427e-05	0	0	-0.324461	0.0611844
														k__Bacteria.p__Firmicutes.c__Bacilli.o__Lactobacillales.f__Enterococcaceae.g__Enterococcus.s__Enterococcus_cecorum	4.39e-06	0	0	-0.324461	0.0611844
														k__Bacteria.p__Firmicutes.c__Bacilli.o__Lactobacillales.f__Enterococcaceae.g__Enterococcus.s__Enterococcus_faecalis	6.89e-06	0	0	-0.324461	0.0611844
														k__Bacteria.p__Firmicutes.c__Clostridia.o__Clostridiales.f__Lachnospiraceae.g__Lachnospiraceae_noname.s__Lachnospiraceae_bacterium_3_1_57FAA_CT1	7.15e-06	0	0	-0.324461	0.0611844
														k__Bacteria.p__Firmicutes.c__Clostridia.o__Clostridiales.f__Lachnospiraceae.g__Lachnospiraceae_noname.s__Lachnospiraceae_bacterium_5_1_57FAA	7.17181e-06	0	0	-0.324461	0.0611844
														k__Viruses.p__Viruses_noname.c__Viruses_noname.o__Caudovirales.f__Siphoviridae.g__Siphoviridae_noname.s__Lactococcus_phage_phi7	0.00011147	0	0	-0.324461	0.0611844
														k__Bacteria.p__Proteobacteria.c__Betaproteobacteria.o__Burkholderiales.f__Sutterellaceae.g__Sutterella.s__Sutterella_parvirubra	0.00149972	0.00162904	0	-0.272899	0.118394
														k__Bacteria.p__Firmicutes.c__Clostridia.o__Clostridiales.f__Clostridiaceae.g__Clostridium.s__Clostridium_bolteae	1.494e-05	1.4975e-05	0	-0.249814	0.154193
														k__Bacteria.p__Actinobacteria.c__Actinobacteria.o__Bifidobacteriales.f__Bifidobacteriaceae.g__Bifidobacterium.s__Bifidobacterium_breve	0.00022485	0	0	-0.22603	0.198659
														k__Bacteria.p__Bacteroidetes.c__Bacteroidia.o__Bacteroidales.f__Bacteroidaceae.g__Bacteroides.s__Bacteroides_cellulosilyticus	2.01e-06	0	0	-0.22603	0.198659
														k__Bacteria.p__Bacteroidetes.c__Bacteroidia.o__Bacteroidales.f__Prevotellaceae.g__Prevotella.s__Prevotella_ruminicola	3.1e-07	0	0	-0.22603	0.198659
														k__Bacteria.p__Firmicutes.c__Bacilli.o__Bacillales.f__Bacillaceae.g__Anoxybacillus.s__Anoxybacillus_unclassified	2.9e-07	0	0	-0.22603	0.198659
														k__Bacteria.p__Firmicutes.c__Bacilli.o__Lactobacillales.f__Streptococcaceae.g__Streptococcus.s__Streptococcus_orisratti	5.8e-07	0	0	-0.22603	0.198659
														k__Bacteria.p__Firmicutes.c__Clostridia.o__Clostridiales.f__Eubacteriaceae.g__Eubacterium.s__Eubacterium_limosum	2.43e-06	0	0	-0.22603	0.198659
														k__Bacteria.p__Firmicutes.c__Clostridia.o__Clostridiales.f__Lachnospiraceae.g__Anaerostipes.s__Anaerostipes_unclassified	4.28859e-06	0	0	-0.22603	0.198659
														k__Bacteria.p__Proteobacteria.c__Betaproteobacteria.o__Burkholderiales.f__Oxalobacteraceae.g__Oxalobacter.s__Oxalobacter_formigenes	6.1e-07	0	0	-0.22603	0.198659
														k__Viruses.p__Viruses_noname.c__Viruses_noname.o__Caudovirales.f__Siphoviridae.g__Siphoviridae_noname.s__Shigella_phage_pSf_1	0.00026737	0	0	-0.22603	0.198659
														k__Bacteria.p__Actinobacteria.c__Actinobacteria.o__Bifidobacteriales.f__Bifidobacteriaceae.g__Bifidobacterium.s__Bifidobacterium_pseudocatenulatum	5.188e-05	6.99417e-05	0	-0.171376	0.332494
														k__Bacteria.p__Firmicutes.c__Clostridia.o__Clostridiales.f__Clostridiaceae.g__Clostridium.s__Clostridium_scindens	1.2e-06	1.8125e-05	0	-0.171376	0.332494
														k__Bacteria.p__Bacteroidetes.c__Bacteroidia.o__Bacteroidales.f__Porphyromonadaceae.g__Butyricimonas.s__Butyricimonas_synergistica	8.4e-07	1.83175e-05	0	-0.144614	0.414501
														k__Bacteria.p__Actinobacteria.c__Actinobacteria.o__Bifidobacteriales.f__Bifidobacteriaceae.g__Bifidobacterium.s__Bifidobacterium_angulatum	0	3.50348e-05	0	-0.033618	0.850292
														k__Viruses.p__Viruses_noname.c__Viruses_noname.o__Viruses_noname.f__Retroviridae.g__Betaretrovirus.s__Jaagsiekte_sheep_retrovirus	0	5.64e-05	0	-0.0270384	0.879352
														k__Bacteria.p__Actinobacteria.c__Actinobacteria.o__Actinomycetales.f__Corynebacteriaceae.g__Corynebacterium.s__Corynebacterium_crenatum	0	5.13167e-05	0	-0.0188358	0.915795
														k__Bacteria.p__Actinobacteria.c__Actinobacteria.o__Bifidobacteriales.f__Bifidobacteriaceae.g__Bifidobacterium.s__Bifidobacterium_animalis	0	7.175e-05	0	-0.0188358	0.915795
														k__Bacteria.p__Actinobacteria.c__Actinobacteria.o__Coriobacteriales.f__Coriobacteriaceae.g__Collinsella.s__Collinsella_unclassified	0	3.25e-06	0	-0.0188358	0.915795
														k__Bacteria.p__Firmicutes.c__Clostridia.o__Clostridiales.f__Peptostreptococcaceae.g__Peptostreptococcaceae_noname.s__Clostridium_hiranonis	0	5.71667e-05	0	-0.0188358	0.915795
														k__Bacteria.p__Firmicutes.c__Clostridia.o__Clostridiales.f__Ruminococcaceae.g__Anaerotruncus.s__Anaerotruncus_colihominis	0	1.90833e-06	0	-0.0188358	0.915795

## Sheet: S4_differ_path
pathway	category	mean_day15	mean_day35	mean_day56	P.kur	Q.kur		pathway	category	mean_control	mean_rmt	mean_rft	P.kur	Q.kur
3-HYDROXYPHENYLACETATE-DEGRADATION-PWY: 4-hydroxyphenylacetate degradation_rft	aromatic compounds degradation	-1.3882	-3.16757	-2.32966	0.00678135	0.0513975		ARGORNPROST-PWY: arginine, ornithine and proline interconversion_day15	amino acids biosynthesis	-3.89216	-5.90659	-5.98775	0.0174982	0.094757
AEROBACTINSYN-PWY: aerobactin biosynthesis_rmt	secondary metabolites biosynthesis	-1.67169	-4.75242	-3.52151	0.00379093	0.0355271		COLANSYN-PWY: colanic acid building blocks biosynthesis_day15	carbohydrates biosynthesis	1.72591	0.745863	0.957944	0.0111506	0.0736469
AEROBACTINSYN-PWY: aerobactin biosynthesis_control	secondary metabolites biosynthesis	-3.39329	-4.38597	-2.22096	0.0144221	0.0851635		METHGLYUT-PWY: superpathway of methylglyoxal degradation_day15	aldehyde degradation	-2.49283	-1.36759	-1.40958	0.0186293	0.0984964
AEROBACTINSYN-PWY: aerobactin biosynthesis_rft	secondary metabolites biosynthesis	-2.56758	-4.53503	-4.0008	0.00167407	0.0217682		METHGLYUT-PWY: superpathway of methylglyoxal degradation_day35	aldehyde degradation	-2.77935	-2.1374	-4.15447	0.00373864	0.0353556
ALL-CHORISMATE-PWY: superpathway of chorismate metabolism_rmt	amino acids biosynthesis	-5.90659	-5.09683	-2.94053	0.00243638	0.0268274		P23-PWY: reductive TCA cycle I_day15	C1 compounds utilization and assimilation	-3.84463	-2.03067	-0.244365	0.0009796	0.0153383
ALL-CHORISMATE-PWY: superpathway of chorismate metabolism_rft	amino acids biosynthesis	-5.98775	-4.49665	-3.69741	0.000829881	0.0145871		PWY-241: C4 photosynthetic carbon assimilation cycle, NADP-ME type_day15	photosynthesis	-3.65721	-2.14398	-0.322942	0.00654218	0.0500405
ANAEROFRUCAT-PWY: homolactic fermentation_rft	fermentation	2.84613	3.96699	3.59305	0.00342276	0.0333538		PWY-2723: trehalose degradation V_day56	carbohydrates degradation	-0.246045	-1.24345	-1.76499	0.0168512	0.0935681
ANAGLYCOLYSIS-PWY: glycolysis III (from glucose)_rft	glycolysis	3.63188	4.93207	4.44303	0.00512553	0.0435252		PWY-4041: &gamma;-glutamyl cycle_day15	cofactor biosynthesis	-0.768262	0.27529	0.663406	0.00890929	0.0634787
ARGDEG-PWY: superpathway of L-arginine, putrescine, and 4-aminobutanoate degradation_rft	amino acids degradation	-1.07729	-4.04432	-2.10989	0.000576887	0.0118248		PWY-5505: L-glutamate and L-glutamine biosynthesis_day35	amino acids biosynthesis	1.23423	1.5072	2.33068	0.0167948	0.0935681
ARGININE-SYN4-PWY: L-ornithine de novo biosynthesis_rmt	amino acids biosynthesis	2.75705	3.88407	3.69776	0.00871906	0.0625517		PWY-6125: superpathway of guanosine nucleotides de novo biosynthesis II_day15	nucleosides and nucleotides biosynthesis	4.15424	3.48093	3.71758	0.0107629	0.0717401
ARGORNPROST-PWY: arginine, ornithine and proline interconversion_rft	amino acids biosynthesis	-5.98775	-3.59723	-4.25963	0.00136086	0.0191568		PWY-6126: superpathway of adenosine nucleotides de novo biosynthesis II_day15	nucleosides and nucleotides biosynthesis	4.35156	3.66396	3.93301	0.0177429	0.0958808
ARO-PWY: chorismate biosynthesis I_rft	amino acids biosynthesis	3.53414	4.81263	4.36522	0.000554543	0.0116538		PWY-6415: L-ascorbate biosynthesis V_day15	vitamin biosynthesis	-4.47708	-5.90659	-5.98775	0.0174982	0.094757
ASPASN-PWY: superpathway of L-aspartate and L-asparagine biosynthesis_control	amino acids biosynthesis	4.03178	4.35075	3.32756	0.00247667	0.0270486		PWY-6588: pyruvate fermentation to acetone_day56	fermentation	-1.14509	-3.01508	-0.975897	0.0144149	0.0851635
ASPASN-PWY: superpathway of L-aspartate and L-asparagine biosynthesis_rft	amino acids biosynthesis	3.43191	4.4296	4.01438	0.00957368	0.0667271		PWY-6628: superpathway of L-phenylalanine biosynthesis_day35	amino acids biosynthesis	0.244747	1.21429	-0.190885	0.00770371	0.0569363
AST-PWY: L-arginine degradation II (AST pathway)_rft	amino acids degradation	-1.42294	-3.42724	-2.36415	0.0120492	0.0768175		PWY-7115: C4 photosynthetic carbon assimilation cycle, NAD-ME type_day15	photosynthesis	-3.04186	-0.854913	-0.126937	0.00112974	0.0167888
BIOTIN-BIOSYNTHESIS-PWY: biotin biosynthesis I_rmt	vitamin biosynthesis	0.835356	1.9287	1.80322	0.00339166	0.0332063		PWY-7117: C4 photosynthetic carbon assimilation cycle, PEPCK type_day15	photosynthesis	-3.56033	-1.79205	0.0358309	0.00624276	0.0488273
BIOTIN-BIOSYNTHESIS-PWY: biotin biosynthesis I_rft	vitamin biosynthesis	0.532418	1.76144	6.37277e-05	0.0116311	0.0748019		PWY-7220: adenosine deoxyribonucleotides de novo biosynthesis II_day15	nucleosides and nucleotides biosynthesis	3.74287	2.99014	3.38803	0.0145026	0.0851635
BRANCHED-CHAIN-AA-SYN-PWY: superpathway of branched amino acid biosynthesis_rft	amino acids biosynthesis	3.70321	5.09377	4.66735	0.000314519	0.00878331		PWY-7222: guanosine deoxyribonucleotides de novo biosynthesis II_day15	nucleosides and nucleotides biosynthesis	3.74287	2.99014	3.38803	0.0145026	0.0851635
CALVIN-PWY: Calvin-Benson-Bassham cycle_rft	carbohydrates biosynthesis	4.041	5.40677	4.89242	0.000931902	0.0153267		PWY-7254: TCA cycle VII (acetate-producers)_day56	TCA cycle	0.0509493	-1.21286	-1.55353	0.0135137	0.0824492
CITRULBIO-PWY: L-citrulline biosynthesis_rft	amino acids biosynthesis	-0.243142	1.88607	2.18103	0.00359189	0.0346627		PWY-7323: superpathway of GDP-mannose-derived O-antigen building blocks biosynthesis_day15	carbohydrates biosynthesis	1.43624	0.350536	0.640759	0.0122462	0.077207
COA-PWY: coenzyme A biosynthesis I_rmt	cofactor biosynthesis	3.28771	2.69904	2.42295	0.0104004	0.0700764		PWY-7446: sulfoglycolysis_day56	sugar derivatives degradation	-1.07857	-2.19081	-3.17885	0.0184675	0.0982349
COA-PWY: coenzyme A biosynthesis I_control	cofactor biosynthesis	3.45243	3.21081	2.17371	0.00208054	0.0250206		PWY0-1479: tRNA processing_day15	nucleosides and nucleotides biosynthesis	1.65604	0.724266	0.852302	0.0140218	0.0840993
COA-PWY-1: coenzyme A biosynthesis II (mammalian)_rft	cofactor biosynthesis	4.48916	5.41944	5.04924	0.0083172	0.0604761
COBALSYN-PWY: adenosylcobalamin salvage from cobinamide I_control	vitamin biosynthesis	3.14007	2.65663	1.98729	0.0153578	0.0885092
COLANSYN-PWY: colanic acid building blocks biosynthesis_rmt	carbohydrates biosynthesis	0.745863	2.02562	1.79429	0.000267631	0.00806961
COMPLETE-ARO-PWY: superpathway of aromatic amino acid biosynthesis_rft	amino acids biosynthesis	3.60296	4.85963	4.41439	0.000724092	0.013511
DAPLYSINESYN-PWY: L-lysine biosynthesis I_rmt	amino acids biosynthesis	1.06511	2.5452	2.32217	0.000101922	0.00485536
DAPLYSINESYN-PWY: L-lysine biosynthesis I_control	amino acids biosynthesis	1.49518	2.80278	1.85754	0.00136736	0.0191568
DAPLYSINESYN-PWY: L-lysine biosynthesis I_rft	amino acids biosynthesis	0.974458	2.79984	2.36142	0.000372218	0.0094635
DENOVOPURINE2-PWY: superpathway of purine nucleotides de novo biosynthesis II_rmt	nucleosides and nucleotides biosynthesis	3.37551	4.1414	4.06503	0.0137182	0.0833304
DENOVOPURINE2-PWY: superpathway of purine nucleotides de novo biosynthesis II_rft	nucleosides and nucleotides biosynthesis	3.41993	4.74385	4.3094	0.000587154	0.0119178
DTDPRHAMSYN-PWY: dTDP-L-rhamnose biosynthesis I_rft	carbohydrates biosynthesis	3.61805	4.80049	4.27924	0.00433163	0.0389286
ECASYN-PWY: enterobacterial common antigen biosynthesis_control	cell structures biosynthesis	-1.48984	-3.17038	-0.841126	0.0140962	0.0841526
ECASYN-PWY: enterobacterial common antigen biosynthesis_rft	cell structures biosynthesis	-0.96626	-3.47224	-1.88838	0.00392962	0.0363358
ENTBACSYN-PWY: enterobactin biosynthesis_control	secondary metabolites biosynthesis	-0.296726	-2.60018	0.327626	0.0120616	0.0768175
ENTBACSYN-PWY: enterobactin biosynthesis_rft	secondary metabolites biosynthesis	0.459982	-2.25604	-1.09473	0.012594	0.0785665
FAO-PWY: fatty acid &beta;-oxidation I_rft	fatty acid and lipid degradation	0.542023	-1.34685	-0.177406	0.00667143	0.0507492
FASYN-ELONG-PWY: fatty acid elongation -- saturated_rmt	fatty acid and lipid biosynthesis	0.602233	1.8134	1.67932	0.00192094	0.0235782
FASYN-ELONG-PWY: fatty acid elongation -- saturated_rft	fatty acid and lipid biosynthesis	0.292724	1.64364	-0.113332	0.00950863	0.0663849
FASYN-INITIAL-PWY: superpathway of fatty acid biosynthesis initiation (E. coli)_rmt	fatty acid and lipid biosynthesis	0.157696	1.38377	1.2414	0.00206495	0.0250206
FASYN-INITIAL-PWY: superpathway of fatty acid biosynthesis initiation (E. coli)_rft	fatty acid and lipid biosynthesis	-0.156101	1.19389	-0.435558	0.00950863	0.0663849
FUC-RHAMCAT-PWY: superpathway of fucose and rhamnose degradation_control	sugar derivatives degradation	-0.253355	-1.18545	0.538794	0.00987103	0.0680022
FUCCAT-PWY: fucose degradation_control	carbohydrates degradation	-0.187614	-0.774369	0.399138	0.00491253	0.0422335
FUCCAT-PWY: fucose degradation_rft	carbohydrates degradation	-0.142121	-0.593838	0.587993	0.0105611	0.0709932
GALACTARDEG-PWY: D-galactarate degradation I_rft	sugar derivatives degradation	-0.893963	-2.06256	-1.43238	0.00788933	0.0578968
GLCMANNANAUT-PWY: superpathway of N-acetylglucosamine, N-acetylmannosamine and N-acetylneuraminate degradation_control	amine and polyamine degradation	3.69511	3.4466	2.56553	0.00686713	0.0516711
GLUCARDEG-PWY: D-glucarate degradation I_control	sugar derivatives degradation	-1.54031	-1.90135	-0.602494	0.0152613	0.0881974
GLUCARGALACTSUPER-PWY: superpathway of D-glucarate and D-galactarate degradation_rft	sugar derivatives degradation	-0.893963	-2.06256	-1.43238	0.00788933	0.0578968
GLUCONEO-PWY: gluconeogenesis I_rmt	carbohydrates biosynthesis	1.10707	2.89158	2.77696	0.000807583	0.0144221
GLUCONEO-PWY: gluconeogenesis I_control	carbohydrates biosynthesis	2.13588	3.41071	2.54661	0.000918419	0.0153267
GLUCONEO-PWY: gluconeogenesis I_rft	carbohydrates biosynthesis	1.96921	2.66144	3.01027	0.00343302	0.0333757
GLUCOSE1PMETAB-PWY: glucose and glucose-1-phosphate degradation_control	carbohydrates degradation	-0.20422	-0.938337	0.46938	0.0139091	0.0838983
GLUCOSE1PMETAB-PWY: glucose and glucose-1-phosphate degradation_rft	carbohydrates degradation	0.168457	-1.61956	-0.843685	0.00236434	0.0263753
GLUDEG-I-PWY: GABA shunt_control	amine and polyamine degradation	-0.627703	-1.1522	0.314613	0.0141496	0.084258
GLUDEG-I-PWY: GABA shunt_rft	amine and polyamine degradation	0.0100143	-1.4412	0.679297	0.000202516	0.00674137
GLYCOGENSYNTH-PWY: glycogen biosynthesis I (from ADP-D-Glucose)_rmt	carbohydrates biosynthesis	1.21115	2.16966	2.20816	0.00911531	0.064725
GLYCOGENSYNTH-PWY: glycogen biosynthesis I (from ADP-D-Glucose)_rft	carbohydrates biosynthesis	1.67762	2.80703	2.45289	0.00432289	0.0389286
GLYCOL-GLYOXDEG-PWY: superpathway of glycol metabolism and degradation_rft	alcohol degradation	-1.48281	-3.29694	-2.41808	0.00463761	0.0405401
GLYCOLYSIS: glycolysis I (from glucose 6-phosphate)_control	glycolysis	2.84987	3.50091	2.44856	0.0165101	0.0929412
GLYCOLYSIS-E-D: superpathway of glycolysis and Entner-Doudoroff_control	glycolysis	1.10894	2.02834	1.36608	0.00195314	0.0239029
GLYCOLYSIS-TCA-GLYOX-BYPASS: superpathway of glycolysis, pyruvate dehydrogenase, TCA, and glyoxylate bypass_rft	glycolysis	0.567344	-1.11002	-0.471922	0.00551199	0.0457792
GLYOXYLATE-BYPASS: glyoxylate cycle_rft	glycolysis	-0.298758	-1.79234	-1.09274	0.0135338	0.0824515
HEME-BIOSYNTHESIS-II: heme biosynthesis I (aerobic)_rmt	porphyrin compounds biosynthesis	-0.270581	0.874833	-0.0834392	0.00101967	0.0158315
HEME-BIOSYNTHESIS-II: heme biosynthesis I (aerobic)_rft	porphyrin compounds biosynthesis	-0.216709	0.623764	-1.10795	0.00651846	0.0500405
HEMESYN2-PWY: heme biosynthesis II (anaerobic)_rmt	porphyrin compounds biosynthesis	0.422973	1.68444	1.02044	0.00233046	0.0261376
HEMESYN2-PWY: heme biosynthesis II (anaerobic)_rft	porphyrin compounds biosynthesis	0.524768	1.97362	1.55334	0.00450568	0.0398588
HEXITOLDEGSUPER-PWY: superpathway of hexitol degradation (bacteria)_rft	sugar derivatives degradation	1.10237	1.34582	2.0328	0.0062187	0.0488273
HISDEG-PWY: L-histidine degradation I_rmt	amino acids degradation	0.324363	3.96048	3.8136	1.1101e-05	0.00313642
HISDEG-PWY: L-histidine degradation I_control	amino acids degradation	1.67748	4.03251	3.39182	9.73799e-05	0.0047116
HISDEG-PWY: L-histidine degradation I_rft	amino acids degradation	1.52244	4.17866	4.04076	1.58745e-05	0.00313642
HISTSYN-PWY: L-histidine biosynthesis_rft	amino acids biosynthesis	2.37726	3.48659	3.15264	0.00572788	0.0465502
HSERMETANA-PWY: L-methionine biosynthesis III_rmt	amino acids biosynthesis	1.02432	2.50748	2.44119	0.000500163	0.0110932
HSERMETANA-PWY: L-methionine biosynthesis III_rft	amino acids biosynthesis	1.65556	2.90543	2.58644	0.000612931	0.0122029
ILEUSYN-PWY: L-isoleucine biosynthesis I (from threonine)_rft	amino acids biosynthesis	4.39261	5.74633	5.34047	0.000968053	0.0153383
KDO-NAGLIPASYN-PWY: superpathway of (Kdo)2-lipid A biosynthesis_control	cell structures biosynthesis	-1.97314	-2.92841	-0.821094	0.018509	0.0982349
KDO-NAGLIPASYN-PWY: superpathway of (Kdo)2-lipid A biosynthesis_rft	cell structures biosynthesis	-1.2819	-3.20269	-1.88351	0.0100156	0.0685445
LACTOSECAT-PWY: lactose and galactose degradation I_rmt	carbohydrates degradation	0.156197	-0.736615	-1.40839	0.00111008	0.0166153
METHGLYUT-PWY: superpathway of methylglyoxal degradation_rft	aldehyde degradation	-1.40958	-4.15447	-2.81205	0.000376472	0.0094635
NAD-BIOSYNTHESIS-II: NAD salvage pathway II_rft	NAD metabolism	-0.403784	-2.39929	-1.49516	0.0137529	0.0834194
NAGLIPASYN-PWY: lipid IVA biosynthesis_rmt	cell structures biosynthesis	0.767416	1.72122	1.29889	0.0113349	0.0738098
NAGLIPASYN-PWY: lipid IVA biosynthesis_rft	cell structures biosynthesis	0.628954	2.26831	1.93567	0.000431707	0.0101491
NONMEVIPP-PWY: methylerythritol phosphate pathway I_rft	secondary metabolites biosynthesis	4.44997	5.72067	5.2529	0.00239369	0.0264942
NONOXIPENT-PWY: pentose phosphate pathway (non-oxidative branch)_rmt	generation of precursor metabolite and energy	3.24115	4.11374	3.98949	0.011227	0.0737915
NONOXIPENT-PWY: pentose phosphate pathway (non-oxidative branch)_rft	generation of precursor metabolite and energy	3.37395	4.76555	4.2666	0.000446436	0.0103778
OANTIGEN-PWY: O-antigen building blocks biosynthesis (E. coli)_rft	cell structures biosynthesis	1.78724	-0.250399	-0.144211	0.00382886	0.035802
ORNARGDEG-PWY: superpathway of L-arginine and L-ornithine degradation_rft	amino acids degradation	-1.07729	-4.04432	-2.10989	0.000576887	0.0118248
ORNDEG-PWY: superpathway of ornithine degradation_rft	amine and polyamine degradation	-0.552583	-3.48635	-2.03729	0.00227292	0.0261261
P105-PWY: TCA cycle IV (2-oxoglutarate decarboxylase)_control	TCA cycle	-0.221094	-1.04481	0.578368	0.00835799	0.0605881
P105-PWY: TCA cycle IV (2-oxoglutarate decarboxylase)_rft	TCA cycle	0.374657	-1.39451	-1.00873	0.00639063	0.0497036
P122-PWY: heterolactic fermentation_rmt	fermentation	-0.392799	-2.44449	-2.39232	0.00456457	0.0401547
P122-PWY: heterolactic fermentation_control	fermentation	-1.04174	-3.27525	-0.761959	0.00527626	0.0442631
P122-PWY: heterolactic fermentation_rft	fermentation	-0.534529	-3.26832	-1.69563	0.0018798	0.0234206
P161-PWY: acetylene degradation_rmt	fermentation	0.688449	1.94631	1.28567	0.000729572	0.0135525
P161-PWY: acetylene degradation_control	fermentation	0.77083	2.24529	1.23762	0.000383224	0.00948636
P161-PWY: acetylene degradation_rft	fermentation	0.867432	1.6762	1.05484	0.00881648	0.0629252
P162-PWY: L-glutamate degradation V (via hydroxyglutarate)_rmt	amino acids degradation	-0.749067	1.71791	1.68627	5.88695e-05	0.00422167
P162-PWY: L-glutamate degradation V (via hydroxyglutarate)_rft	amino acids degradation	0.209373	2.44672	1.935	0.000129466	0.00543098
P163-PWY: L-lysine fermentation to acetate and butanoate_rmt	amino acids degradation	-5.90659	-1.89675	-3.18442	1.54458e-05	0.00313642
P163-PWY: L-lysine fermentation to acetate and butanoate_control	amino acids degradation	-5.16266	-2.88798	-2.28502	0.00250156	0.0272159
P163-PWY: L-lysine fermentation to acetate and butanoate_rft	amino acids degradation	-5.63333	-2.8331	-2.30062	0.000144649	0.00573225
P185-PWY: formaldehyde assimilation III (dihydroxyacetone cycle)_rmt	C1 compounds utilization and assimilation	0.249363	0.357512	-2.14365	0.00979588	0.0676745
P23-PWY: reductive TCA cycle I_rft	C1 compounds utilization and assimilation	-0.244365	-3.26287	-4.48384	0.00587754	0.0469499
P42-PWY: incomplete reductive TCA cycle_rmt	C1 compounds utilization and assimilation	0.846272	1.78227	1.85689	0.0114839	0.0743148
P42-PWY: incomplete reductive TCA cycle_control	C1 compounds utilization and assimilation	0.664534	1.98226	1.65268	0.00190964	0.0235782
P42-PWY: incomplete reductive TCA cycle_rft	C1 compounds utilization and assimilation	0.725395	2.24464	1.97542	9.42575e-05	0.0047116
P441-PWY: superpathway of N-acetylneuraminate degradation_rmt	carboxylates degradation	1.59868	2.44114	2.12365	0.000645823	0.0125823
P441-PWY: superpathway of N-acetylneuraminate degradation_control	carboxylates degradation	1.87423	2.84281	1.97917	0.00175779	0.0224361
P441-PWY: superpathway of N-acetylneuraminate degradation_rft	carboxylates degradation	1.68028	2.60665	2.01387	0.000545161	0.0116053
PANTO-PWY: phosphopantothenate biosynthesis I_rft	vitamin biosynthesis	4.39316	5.37871	4.94791	0.010646	0.0713335
PANTOSYN-PWY: pantothenate and coenzyme A biosynthesis I_control	cofactor biosynthesis	3.94526	3.82775	2.83666	0.00232168	0.0261376
PEPTIDOGLYCANSYN-PWY: peptidoglycan biosynthesis I (meso-diaminopimelate containing)_rft	cell structures biosynthesis	4.52278	5.73778	5.33975	0.00266824	0.0283229
PHOSLIPSYN-PWY: superpathway of phospholipid biosynthesis I (bacteria)_rmt	fatty acid and lipid biosynthesis	2.21213	3.20952	2.83854	0.0029527	0.0304113
PHOSLIPSYN-PWY: superpathway of phospholipid biosynthesis I (bacteria)_control	fatty acid and lipid biosynthesis	2.83708	3.56121	2.52119	0.0111501	0.0736469
PHOSLIPSYN-PWY: superpathway of phospholipid biosynthesis I (bacteria)_rft	fatty acid and lipid biosynthesis	2.35878	3.70545	3.05158	0.000479751	0.0107325
PPGPPMET-PWY: ppGpp biosynthesis_rmt	metabolic regulator biosynthesis	0.444297	1.34756	1.77804	0.000212877	0.00681369
PPGPPMET-PWY: ppGpp biosynthesis_rft	metabolic regulator biosynthesis	0.495876	2.06476	1.68454	0.000431723	0.0101491
PWY-1042: glycolysis IV (plant cytosol)_control	glycolysis	5.0445	5.23282	4.38231	0.0100468	0.0686447
PWY-1042: glycolysis IV (plant cytosol)_rft	glycolysis	4.51052	5.41896	4.99636	0.0121014	0.0768175
PWY-1269: CMP-3-deoxy-D-manno-octulosonate biosynthesis I_rmt	carbohydrates biosynthesis	2.42993	3.58693	3.4187	0.000163945	0.00601432
PWY-1269: CMP-3-deoxy-D-manno-octulosonate biosynthesis I_control	carbohydrates biosynthesis	3.08585	3.83887	2.7878	0.00665355	0.0507492
PWY-1269: CMP-3-deoxy-D-manno-octulosonate biosynthesis I_rft	carbohydrates biosynthesis	2.53682	4.12073	3.47153	0.000335668	0.00906959
PWY-241: C4 photosynthetic carbon assimilation cycle, NADP-ME type_rft	photosynthesis	-0.322942	-3.06363	-4.23538	0.00708827	0.052952
PWY-2941: L-lysine biosynthesis II_control	amino acids biosynthesis	1.77189	2.822	1.54233	0.0145316	0.0851635
PWY-2941: L-lysine biosynthesis II_rft	amino acids biosynthesis	2.03228	3.32877	2.57851	0.00980719	0.0676745
PWY-2942: L-lysine biosynthesis III_rft	amino acids biosynthesis	4.52244	5.74017	5.39104	0.00211891	0.0252454
PWY-3001: superpathway of L-isoleucine biosynthesis I_rft	amino acids biosynthesis	3.52812	4.73391	4.39291	0.00038709	0.00948636
PWY-3781: aerobic respiration I (cytochrome c)_rft	photosynthesis	1.55812	2.02373	0.923526	0.0183931	0.0982104
PWY-4041: &gamma;-glutamyl cycle_rft	cofactor biosynthesis	0.663406	-1.7947	-0.86809	0.000269569	0.00806961
PWY-4242: pantothenate and coenzyme A biosynthesis III_rmt	cofactor biosynthesis	3.25473	2.59627	2.18479	0.00182231	0.0230476
PWY-4242: pantothenate and coenzyme A biosynthesis III_control	cofactor biosynthesis	3.33091	3.09852	2.07637	0.00213456	0.0253045
PWY-4702: phytate degradation I_rft	sugar derivatives degradation	-0.885409	-2.5851	-2.01258	0.0157434	0.0899838
PWY-4981: L-proline biosynthesis II (from arginine)_control	amino acids biosynthesis	0.695554	2.54869	1.32094	0.000212378	0.00681369
PWY-4981: L-proline biosynthesis II (from arginine)_rft	amino acids biosynthesis	1.32296	2.69202	1.91399	0.00157409	0.0211284
PWY-4984: urea cycle_rft	inorganic nutrients metabolism	-0.407803	1.73905	2.01959	0.00359189	0.0346627
PWY-5022: 4-aminobutanoate degradation V_control	amine and polyamine degradation	-0.600409	-1.15136	0.29193	0.0167956	0.0935681
PWY-5022: 4-aminobutanoate degradation V_rft	amine and polyamine degradation	0.129024	-1.44365	0.669885	0.000183026	0.00634644
PWY-5030: L-histidine degradation III_rmt	amino acids degradation	0.229726	2.90522	2.75857	0.00017764	0.00626408
PWY-5030: L-histidine degradation III_control	amino acids degradation	1.07176	3.08602	2.14636	0.0014252	0.0196553
PWY-5030: L-histidine degradation III_rft	amino acids degradation	1.43328	3.44869	3.00291	4.9994e-05	0.00388035
PWY-5083: NAD/NADH phosphorylation and dephosphorylation_control	NAD metabolism	-0.551422	-1.60937	0.455915	0.0111501	0.0736469
PWY-5083: NAD/NADH phosphorylation and dephosphorylation_rft	NAD metabolism	-0.00679686	-1.43048	-0.764799	0.0170389	0.0935681
PWY-5097: L-lysine biosynthesis VI_rft	amino acids biosynthesis	4.56235	5.72114	5.35314	0.00515781	0.04371
PWY-5100: pyruvate fermentation to acetate and lactate II_rft	fermentation	2.63142	3.68948	3.42452	0.00159231	0.0212359
PWY-5101: L-isoleucine biosynthesis II_rmt	amino acids biosynthesis	1.04743	3.14253	3.29984	6.64221e-05	0.00422167
PWY-5101: L-isoleucine biosynthesis II_rft	amino acids biosynthesis	1.12622	3.43451	3.65729	0.000349824	0.00933088
PWY-5103: L-isoleucine biosynthesis III_rft	amino acids biosynthesis	3.569	4.94684	4.51518	0.000197516	0.00662794
PWY-5104: L-isoleucine biosynthesis IV_control	amino acids biosynthesis	-0.803486	1.34503	1.37608	0.0122835	0.0773249
PWY-5104: L-isoleucine biosynthesis IV_rft	amino acids biosynthesis	0.587084	1.78644	1.7513	0.000948693	0.0153383
PWY-5136: fatty acid &beta;-oxidation II (peroxisome)_rft	fatty acid and lipid degradation	0.42468	-1.46432	-0.280588	0.00524052	0.0441938
PWY-5138: unsaturated, even numbered fatty acid &beta;-oxidation_rft	fatty acid and lipid degradation	-1.21949	-2.88948	-2.27399	0.00601244	0.0478351
PWY-5173: superpathway of acetyl-CoA biosynthesis_rft	acetyl-coa biosynthesis	-1.38072	-3.11622	-1.95027	0.00448023	0.0397489
PWY-5177: glutaryl-CoA degradation_control	carboxylates degradation	2.91872	2.12741	1.60274	0.00880647	0.0629252
PWY-5188: tetrapyrrole biosynthesis I (from glutamate)_rft	cofactor biosynthesis	1.62358	2.85579	2.53993	0.000290103	0.00834965
PWY-5189: tetrapyrrole biosynthesis II (from glycine)_rft	cofactor biosynthesis	0.3732	1.37321	1.49853	0.0103974	0.0700764
PWY-5464: superpathway of cytosolic glycolysis (plants), pyruvate dehydrogenase and TCA cycle_rmt	glycolysis	-0.299144	-3.7307	-2.88369	0.000906797	0.0153267
PWY-5484: glycolysis II (from fructose 6-phosphate)_control	glycolysis	2.77105	3.44367	2.40209	0.0153024	0.0883123
PWY-5505: L-glutamate and L-glutamine biosynthesis_rmt	amino acids biosynthesis	0.555916	1.5072	1.75938	0.000647105	0.0125823
PWY-5505: L-glutamate and L-glutamine biosynthesis_rft	amino acids biosynthesis	0.765159	2.33068	1.83704	0.00067313	0.0129074
PWY-561: superpathway of glyoxylate cycle and fatty acid degradation_control	fatty acid and lipid degradation	-0.544245	-1.30096	0.338841	0.0145316	0.0851635
PWY-561: superpathway of glyoxylate cycle and fatty acid degradation_rft	fatty acid and lipid degradation	0.14012	-1.70959	-1.12487	0.00593379	0.0472998
PWY-5659: GDP-mannose biosynthesis_control	carbohydrates biosynthesis	3.26249	2.85884	2.15304	0.00577703	0.046767
PWY-5667: CDP-diacylglycerol biosynthesis I_rft	fatty acid and lipid biosynthesis	4.40688	5.28949	5.13748	0.0184336	0.0982104
PWY-5676: acetyl-CoA fermentation to butanoate II_rmt	fermentation	1.18503	2.64255	2.38407	0.000829881	0.0145871
PWY-5676: acetyl-CoA fermentation to butanoate II_control	fermentation	1.48932	2.91778	2.11145	0.00016978	0.00609265
PWY-5676: acetyl-CoA fermentation to butanoate II_rft	fermentation	1.22117	3.13513	2.63121	3.14005e-05	0.00332613
PWY-5686: UMP biosynthesis_rft	nucleosides and nucleotides biosynthesis	4.61226	5.88585	5.48631	0.00253409	0.0274592
PWY-5695: urate biosynthesis/inosine 5'-phosphate degradation_rft	polyamine biosynthesis	4.49754	5.65056	5.24094	0.00275461	0.0290912
PWY-5705: allantoin degradation to glyoxylate III_rft	amine and polyamine degradation	-1.73164	-4.15793	-2.55271	0.00244262	0.0268274
PWY-5838: superpathway of menaquinol-8 biosynthesis I_rft	quinone biosynthesis	0.825159	-1.41024	-0.169454	0.0134754	0.0823364
PWY-5845: superpathway of menaquinol-9 biosynthesis_rft	quinone biosynthesis	0.572002	-3.95471	-1.18934	0.000379814	0.0094635
PWY-5850: superpathway of menaquinol-6 biosynthesis I_rft	quinone biosynthesis	0.572002	-3.95471	-1.18934	0.000379814	0.0094635
PWY-5860: superpathway of demethylmenaquinol-6 biosynthesis I_rft	quinone biosynthesis	0.17798	-4.02097	-1.41151	0.000379814	0.0094635
PWY-5861: superpathway of demethylmenaquinol-8 biosynthesis_rft	quinone biosynthesis	0.433908	-1.67585	-0.455499	0.0134754	0.0823364
PWY-5862: superpathway of demethylmenaquinol-9 biosynthesis_rft	quinone biosynthesis	0.17798	-4.02097	-1.41151	0.000379814	0.0094635
PWY-5896: superpathway of menaquinol-10 biosynthesis_rft	quinone biosynthesis	0.572002	-3.95471	-1.18934	0.000379814	0.0094635
PWY-5910: superpathway of geranylgeranyldiphosphate biosynthesis I (via mevalonate)_rft	polyprenyl biosynthesis	-2.75392	-4.36767	-5.24811	0.00628886	0.049008
PWY-5918: superpathay of heme biosynthesis from glutamate_rmt	porphyrin compounds biosynthesis	0.299095	1.06121	0.611026	0.00437482	0.0391476
PWY-5918: superpathay of heme biosynthesis from glutamate_rft	porphyrin compounds biosynthesis	0.214705	0.925344	-1.10715	0.00614289	0.0486868
PWY-5920: superpathway of heme biosynthesis from glycine_rmt	porphyrin compounds biosynthesis	-1.24696	-0.673485	-3.22813	0.0165512	0.0929412
PWY-5973: cis-vaccenate biosynthesis_rft	fatty acid and lipid biosynthesis	3.90094	4.88954	4.74492	0.00624005	0.0488273
PWY-5989: stearate biosynthesis II (bacteria and plants)_rmt	fatty acid and lipid biosynthesis	0.308485	1.51355	1.37187	0.0018478	0.0232287
PWY-5989: stearate biosynthesis II (bacteria and plants)_rft	fatty acid and lipid biosynthesis	-0.0098264	1.39426	0.0453101	0.0086165	0.0620298
PWY-6121: 5-aminoimidazole ribonucleotide biosynthesis I_rft	nucleosides and nucleotides biosynthesis	3.95613	5.34314	4.99374	0.000837853	0.0145871
PWY-6122: 5-aminoimidazole ribonucleotide biosynthesis II_rft	nucleosides and nucleotides biosynthesis	4.1168	5.54687	5.09965	0.00098053	0.0153383
PWY-6123: inosine-5'-phosphate biosynthesis I_control	nucleosides and nucleotides biosynthesis	4.06964	4.22769	3.35576	0.0139091	0.0838983
PWY-6124: inosine-5'-phosphate biosynthesis II_control	nucleosides and nucleotides biosynthesis	3.94118	4.0011	3.17934	0.0149064	0.0868703
PWY-6125: superpathway of guanosine nucleotides de novo biosynthesis II_rmt	nucleosides and nucleotides biosynthesis	3.48093	4.29568	4.18291	0.00435278	0.0390343
PWY-6125: superpathway of guanosine nucleotides de novo biosynthesis II_rft	nucleosides and nucleotides biosynthesis	3.71758	4.87792	4.36503	0.00188028	0.0234206
PWY-6126: superpathway of adenosine nucleotides de novo biosynthesis II_rmt	nucleosides and nucleotides biosynthesis	3.66396	4.42948	4.35488	0.00585194	0.0469499
PWY-6126: superpathway of adenosine nucleotides de novo biosynthesis II_rft	nucleosides and nucleotides biosynthesis	3.93301	5.02337	4.5539	0.00233046	0.0261376
PWY-6151: S-adenosyl-L-methionine cycle I_rft	amino acids biosynthesis	4.36573	5.61423	5.27252	0.00307256	0.0311113
PWY-6163: chorismate biosynthesis from 3-dehydroquinate_rft	aromatic compounds biosynthesis	3.39614	4.79396	4.31742	0.000368942	0.0094635
PWY-6168: flavin biosynthesis III (fungi)_control	vitamin biosynthesis	3.11138	3.7766	2.66769	0.00266005	0.0283229
PWY-6277: superpathway of 5-aminoimidazole ribonucleotide biosynthesis_rft	nucleosides and nucleotides biosynthesis	4.1168	5.54687	5.09965	0.00098053	0.0153383
PWY-6282: palmitoleate biosynthesis I (from (5Z)-dodec-5-enoate)_rmt	fatty acid and lipid biosynthesis	0.33226	1.54819	1.40925	0.00188558	0.0234206
PWY-6282: palmitoleate biosynthesis I (from (5Z)-dodec-5-enoate)_rft	fatty acid and lipid biosynthesis	0.0162782	1.37084	-0.295099	0.00993252	0.0682
PWY-6305: putrescine biosynthesis IV_control	polyamine biosynthesis	3.54578	3.23397	2.38272	0.00469025	0.0409143
PWY-6317: galactose degradation I (Leloir pathway)_rft	carbohydrates degradation	2.70931	3.67085	3.63262	0.0162483	0.0919851
PWY-6385: peptidoglycan biosynthesis III (mycobacteria)_control	cell structures biosynthesis	4.48983	4.62864	3.78139	0.010236	0.0694809
PWY-6385: peptidoglycan biosynthesis III (mycobacteria)_rft	cell structures biosynthesis	4.03162	4.90973	4.31749	0.0185564	0.0983205
PWY-6386: UDP-N-acetylmuramoyl-pentapeptide biosynthesis II (lysine-containing)_rft	cell structures biosynthesis	4.549	5.73272	5.337	0.00395222	0.0363832
PWY-6387: UDP-N-acetylmuramoyl-pentapeptide biosynthesis I (meso-diaminopimelate containing)_rft	cell structures biosynthesis	4.49838	5.7126	5.32674	0.00291197	0.0303093
PWY-6415: L-ascorbate biosynthesis V_rft	vitamin biosynthesis	-5.98775	-4.35284	-4.80025	0.00119749	0.0174179
PWY-6471: peptidoglycan biosynthesis IV (Enterococcus faecium)_rmt	cell structures biosynthesis	-1.95011	-5.46661	-5.53903	0.00262623	0.028208
PWY-6471: peptidoglycan biosynthesis IV (Enterococcus faecium)_rft	cell structures biosynthesis	-1.35645	-4.90161	-4.78895	0.00972686	0.0674558
PWY-6519: 8-amino-7-oxononanoate biosynthesis I_rmt	vitamin biosynthesis	0.604732	1.7195	1.60203	0.00310375	0.0311949
PWY-6519: 8-amino-7-oxononanoate biosynthesis I_rft	vitamin biosynthesis	0.300504	1.53627	-0.145886	0.013137	0.0808625
PWY-6531: mannitol cycle_rmt	sugar derivatives degradation	-1.20624	0.763587	-0.277979	0.00040879	0.00983223
PWY-6545: pyrimidine deoxyribonucleotides de novo biosynthesis III_rft	nucleosides and nucleotides biosynthesis	3.11245	4.30937	3.75201	0.000607077	0.0122029
PWY-6595: superpathway of guanosine nucleotides degradation (plants)_rmt	nucleosides and nucleotides degradation	-1.5892	0.785394	0.234981	0.00116932	0.0172012
PWY-6595: superpathway of guanosine nucleotides degradation (plants)_control	nucleosides and nucleotides degradation	-2.17037	0.534308	0.0704252	0.00325555	0.0321766
PWY-6595: superpathway of guanosine nucleotides degradation (plants)_rft	nucleosides and nucleotides degradation	-0.55097	1.0181	0.465852	0.00220572	0.0257086
PWY-6606: guanosine nucleotides degradation II_rmt	nucleosides and nucleotides degradation	0.0830831	0.951423	0.556085	0.0126191	0.0786047
PWY-6606: guanosine nucleotides degradation II_rft	nucleosides and nucleotides degradation	0.150282	1.16948	0.688274	0.00451821	0.0398588
PWY-6608: guanosine nucleotides degradation III_rft	nucleosides and nucleotides degradation	1.02762	2.2234	1.8111	0.000368477	0.0094635
PWY-6628: superpathway of L-phenylalanine biosynthesis_rft	amino acids biosynthesis	1.2368	-0.190885	-0.675043	0.00302581	0.0307833
PWY-6629: superpathway of L-tryptophan biosynthesis_rft	amino acids biosynthesis	0.675529	-2.61504	-1.20941	0.00654084	0.0500405
PWY-6630: superpathway of L-tyrosine biosynthesis_control	amino acids biosynthesis	0.164522	-0.594212	1.11817	0.00809327	0.0591847
PWY-6700: queuosine biosynthesis_rft	nucleosides and nucleotides biosynthesis	4.69913	6.12649	5.68004	0.000655115	0.0126201
PWY-6703: preQ0 biosynthesis_rft	secondary metabolites biosynthesis	4.20803	5.35947	4.88451	0.00494071	0.0423883
PWY-6803: phosphatidylcholine acyl editing_control	fatty acid and lipid biosynthesis	-0.952544	-1.94102	-0.235543	0.0182987	0.0981008
PWY-6803: phosphatidylcholine acyl editing_rft	fatty acid and lipid biosynthesis	-0.196915	-2.80676	-1.05136	0.00162891	0.0213837
PWY-6823: molybdenum cofactor biosynthesis_rft	cofactor biosynthesis	-0.986732	-3.3114	-1.8686	0.00647884	0.0500157
PWY-6859: all-trans-farnesol biosynthesis_rft	generation of precursor metabolite and energy	-0.672023	-2.21192	-1.96742	0.00677524	0.0513975
PWY-6891: thiazole biosynthesis II (Bacillus)_control	vitamin biosynthesis	-0.68705	-2.10301	0.217888	0.0169601	0.0935681
PWY-6891: thiazole biosynthesis II (Bacillus)_rft	vitamin biosynthesis	0.185184	-2.37514	-0.927696	0.0168378	0.0935681
PWY-6895: superpathway of thiamin diphosphate biosynthesis II_rft	vitamin biosynthesis	1.69668	-1.59774	0.167444	0.0151609	0.0878616
PWY-6897: thiamin salvage II_control	vitamin biosynthesis	4.17285	3.85036	3.02808	0.00604776	0.0480243
PWY-6901: superpathway of glucose and xylose degradation_control	carbohydrates degradation	0.530572	2.09476	1.58277	0.00161286	0.0213051
PWY-6936: seleno-amino acid biosynthesis_control	amino acids biosynthesis	1.85868	0.858265	0.460226	0.0036283	0.0347065
PWY-6936: seleno-amino acid biosynthesis_rft	amino acids biosynthesis	1.63837	-0.284463	0.283966	0.000922869	0.0153267
PWY-7111: pyruvate fermentation to isobutanol (engineered)_rft	secondary metabolites biosynthesis	4.39261	5.74633	5.34047	0.000968053	0.0153383
PWY-7115: C4 photosynthetic carbon assimilation cycle, NAD-ME type_rft	photosynthesis	-0.126937	-3.51741	-4.30524	0.000467788	0.0106364
PWY-7117: C4 photosynthetic carbon assimilation cycle, PEPCK type_rft	photosynthesis	0.0358309	-2.9889	-4.20406	0.00548521	0.0456479
PWY-7184: pyrimidine deoxyribonucleotides de novo biosynthesis I_rmt	nucleosides and nucleotides biosynthesis	2.91834	3.9355	3.84562	0.000744273	0.0137641
PWY-7184: pyrimidine deoxyribonucleotides de novo biosynthesis I_rft	nucleosides and nucleotides biosynthesis	3.22318	4.57277	4.05988	0.000369889	0.0094635
PWY-7187: pyrimidine deoxyribonucleotides de novo biosynthesis II_rmt	nucleosides and nucleotides biosynthesis	2.88061	3.94785	3.90964	0.000510664	0.0110932
PWY-7187: pyrimidine deoxyribonucleotides de novo biosynthesis II_control	nucleosides and nucleotides biosynthesis	3.4309	4.25036	3.50773	0.0121787	0.0768976
PWY-7187: pyrimidine deoxyribonucleotides de novo biosynthesis II_rft	nucleosides and nucleotides biosynthesis	3.05317	4.71884	4.19082	8.17038e-05	0.00460912
PWY-7196: superpathway of pyrimidine ribonucleosides salvage_rmt	nucleosides and nucleotides biosynthesis	1.71557	0.137727	0.0429079	0.0127398	0.079002
PWY-7197: pyrimidine deoxyribonucleotide phosphorylation_rmt	nucleosides and nucleotides biosynthesis	2.66446	3.81128	3.6432	0.00141034	0.0195614
PWY-7197: pyrimidine deoxyribonucleotide phosphorylation_rft	nucleosides and nucleotides biosynthesis	3.04309	4.55139	3.93887	0.000130521	0.00543098
PWY-7199: pyrimidine deoxyribonucleosides salvage_control	nucleosides and nucleotides biosynthesis	4.07576	3.37153	2.95276	0.0163651	0.0925206
PWY-7200: superpathway of pyrimidine deoxyribonucleoside salvage_rmt	nucleosides and nucleotides biosynthesis	1.89751	-3.53333	-4.82224	8.65866e-05	0.00465366
PWY-7200: superpathway of pyrimidine deoxyribonucleoside salvage_control	nucleosides and nucleotides biosynthesis	0.860675	-3.79803	-4.69152	0.000574593	0.0118248
PWY-7200: superpathway of pyrimidine deoxyribonucleoside salvage_rft	nucleosides and nucleotides biosynthesis	0.0213301	-4.90161	-3.53713	0.016605	0.0931177
PWY-7204: pyridoxal 5'-phosphate salvage II (plants)_control	vitamin biosynthesis	-0.164036	-0.781016	0.898105	0.00360732	0.0346627
PWY-7208: superpathway of pyrimidine nucleobases salvage_rmt	nucleosides and nucleotides biosynthesis	3.48845	4.31007	4.15433	0.0169898	0.0935681
PWY-7208: superpathway of pyrimidine nucleobases salvage_rft	nucleosides and nucleotides biosynthesis	3.43777	4.91568	4.49097	0.000277052	0.00823438
PWY-7209: superpathway of pyrimidine ribonucleosides degradation_control	nucleosides and nucleotides degradation	-3.86502	-4.37903	-5.89122	0.0172244	0.0936872
PWY-7219: adenosine ribonucleotides de novo biosynthesis_rft	nucleosides and nucleotides biosynthesis	4.88771	6.18056	5.80557	0.00108538	0.0163041
PWY-7220: adenosine deoxyribonucleotides de novo biosynthesis II_rmt	nucleosides and nucleotides biosynthesis	2.99014	3.80219	3.73394	0.00471572	0.0409647
PWY-7220: adenosine deoxyribonucleotides de novo biosynthesis II_rft	nucleosides and nucleotides biosynthesis	3.38803	4.39182	3.90142	0.00587861	0.0469499
PWY-7221: guanosine ribonucleotides de novo biosynthesis_rft	nucleosides and nucleotides biosynthesis	4.65583	5.99103	5.57249	0.000724092	0.013511
PWY-7222: guanosine deoxyribonucleotides de novo biosynthesis II_rmt	nucleosides and nucleotides biosynthesis	2.99014	3.80219	3.73394	0.00471572	0.0409647
PWY-7222: guanosine deoxyribonucleotides de novo biosynthesis II_rft	nucleosides and nucleotides biosynthesis	3.38803	4.39182	3.90142	0.00587861	0.0469499
PWY-7228: superpathway of guanosine nucleotides de novo biosynthesis I_rmt	nucleosides and nucleotides biosynthesis	3.86293	4.66144	4.41623	0.0144231	0.0851635
PWY-7228: superpathway of guanosine nucleotides de novo biosynthesis I_rft	nucleosides and nucleotides biosynthesis	3.98554	5.20815	4.65972	0.00214359	0.0253115
PWY-7229: superpathway of adenosine nucleotides de novo biosynthesis I_rmt	nucleosides and nucleotides biosynthesis	3.92979	4.65153	4.56779	0.00946414	0.0662968
PWY-7229: superpathway of adenosine nucleotides de novo biosynthesis I_rft	nucleosides and nucleotides biosynthesis	4.13199	5.26813	4.79667	0.00216215	0.0253115
PWY-7234: inosine-5'-phosphate biosynthesis III_rmt	nucleosides and nucleotides biosynthesis	2.12248	3.26995	3.00382	0.00358969	0.0346627
PWY-7234: inosine-5'-phosphate biosynthesis III_control	nucleosides and nucleotides biosynthesis	2.37026	3.55161	2.66417	0.0019824	0.02419
PWY-7234: inosine-5'-phosphate biosynthesis III_rft	nucleosides and nucleotides biosynthesis	2.22678	3.77203	3.22775	0.000612931	0.0122029
PWY-7235: superpathway of ubiquinol-6 biosynthesis (eukaryotic)_rmt	quinone biosynthesis	-5.90659	-4.30656	-1.89815	0.00322555	0.0321734
PWY-7235: superpathway of ubiquinol-6 biosynthesis (eukaryotic)_rft	quinone biosynthesis	-5.98775	-4.4084	-2.42177	0.000710892	0.0135069
PWY-724: superpathway of L-lysine, L-threonine and L-methionine biosynthesis II_rft	amino acids biosynthesis	3.74369	4.9995	4.75785	0.000398381	0.00963757
PWY-7254: TCA cycle VII (acetate-producers)_control	TCA cycle	-0.921299	-1.62655	0.0509493	0.00803566	0.0588669
PWY-7254: TCA cycle VII (acetate-producers)_rft	TCA cycle	-0.384409	-2.60014	-1.55353	0.00256953	0.0277709
PWY-7269: NAD/NADP-NADH/NADPH mitochondrial interconversion (yeast)_rft	NAD metabolism	-0.412305	-2.29748	-1.28795	0.0102696	0.0695955
PWY-7315: dTDP-N-acetylthomosamine biosynthesis_control	carbohydrates biosynthesis	-0.751714	-1.43788	0.123517	0.0148214	0.086618
PWY-7315: dTDP-N-acetylthomosamine biosynthesis_rft	carbohydrates biosynthesis	-0.0971112	-1.76593	-1.42847	0.0024767	0.0270486
PWY-7323: superpathway of GDP-mannose-derived O-antigen building blocks biosynthesis_rmt	carbohydrates biosynthesis	0.350536	1.98366	1.64629	0.000151628	0.00583403
PWY-7357: thiamin formation from pyrithiamine and oxythiamine (yeast)_control	vitamin biosynthesis	3.97733	3.50484	2.71509	0.00479386	0.0413843
PWY-7383: anaerobic energy metabolism (invertebrates, cytosol)_rmt	fermentation	-1.46341	2.17708	2.96779	0.000191103	0.00651786
PWY-7383: anaerobic energy metabolism (invertebrates, cytosol)_control	fermentation	-0.538018	2.59352	2.43501	0.000634757	0.0125772
PWY-7383: anaerobic energy metabolism (invertebrates, cytosol)_rft	fermentation	-0.718088	2.78782	3.05329	3.09752e-05	0.00332613
PWY-7384: anaerobic energy metabolism (invertebrates, mitochondrial)_rmt	fermentation	-2.73426	-5.46661	-5.21304	0.00475141	0.0411888
PWY-7384: anaerobic energy metabolism (invertebrates, mitochondrial)_rft	fermentation	-2.8138	-4.90161	-5.24811	0.00562691	0.0462873
PWY-7388: octanoyl-[acyl-carrier protein] biosynthesis (mitochondria, yeast)_rmt	fatty acid and lipid biosynthesis	0.0850989	1.3084	1.16617	0.00215009	0.0253115
PWY-7388: octanoyl-[acyl-carrier protein] biosynthesis (mitochondria, yeast)_rft	fatty acid and lipid biosynthesis	-0.228344	1.11332	-0.49122	0.0107359	0.0717047
PWY-7409: phospholipid remodeling (phosphatidylethanolamine, yeast)_control	fatty acid and lipid biosynthesis	-1.56474	-2.57393	-0.782012	0.0116003	0.0747962
PWY-7409: phospholipid remodeling (phosphatidylethanolamine, yeast)_rft	fatty acid and lipid biosynthesis	-0.907658	-3.31937	-1.78446	0.00459232	0.0403136
PWY-7446: sulfoglycolysis_control	sugar derivatives degradation	-1.85688	-3.20934	-1.07857	0.0150777	0.0875012
PWY-7446: sulfoglycolysis_rft	sugar derivatives degradation	-1.62552	-3.58443	-3.17885	0.0064091	0.0497542
PWY-7456: mannan degradation_rft	polysaccharides degradation	-3.68381	-0.283965	0.778309	0.003073	0.0311113
PWY-7663: gondoate biosynthesis (anaerobic)_rft	fatty acid and lipid biosynthesis	3.80355	4.73326	4.62785	0.00910086	0.064725
PWY-7664: oleate biosynthesis IV (anaerobic)_rmt	fatty acid and lipid biosynthesis	0.501616	1.69353	1.562	0.00210884	0.0252452
PWY-7664: oleate biosynthesis IV (anaerobic)_rft	fatty acid and lipid biosynthesis	0.184561	1.50534	-0.202648	0.0112048	0.0737915
PWY-841: superpathway of purine nucleotides de novo biosynthesis I_rft	nucleosides and nucleotides biosynthesis	3.76548	4.81531	4.38666	0.00378929	0.0355271
PWY-922: mevalonate pathway I_rft	secondary metabolites biosynthesis	-2.92424	-4.40041	-5.24811	0.00775725	0.0571708
PWY0-1061: superpathway of L-alanine biosynthesis_control	amino acids biosynthesis	0.423188	-0.293652	0.988739	0.018248	0.0979743
PWY0-1061: superpathway of L-alanine biosynthesis_rft	amino acids biosynthesis	0.516324	-0.447652	0.788996	0.000851227	0.0146969
PWY0-1241: ADP-L-glycero-&beta;-D-manno-heptose biosynthesis_rft	carbohydrates biosynthesis	-0.485681	-1.96554	-1.20137	0.0141668	0.084258
PWY0-1261: anhydromuropeptides recycling_rft	sugar derivatives degradation	1.74116	-0.0290676	-0.0749404	0.00499394	0.0426445
PWY0-1277: 3-phenylpropanoate and 3-(3-hydroxyphenyl)propanoate degradation_rft	aromatic compounds degradation	-0.575274	-2.89435	-1.39551	0.00525737	0.0441938
PWY0-1296: purine ribonucleosides degradation_rft	nucleosides and nucleotides degradation	3.30964	4.34117	4.05382	0.0067985	0.0514337
PWY0-1297: superpathway of purine deoxyribonucleosides degradation_rmt	nucleosides and nucleotides degradation	1.36929	2.41035	1.87567	0.00150436	0.0203235
PWY0-1297: superpathway of purine deoxyribonucleosides degradation_control	nucleosides and nucleotides degradation	1.54204	2.65464	1.70806	0.00225705	0.0260573
PWY0-1298: superpathway of pyrimidine deoxyribonucleosides degradation_control	nucleosides and nucleotides degradation	-0.141128	1.09998	0.667217	0.00340697	0.0332779
PWY0-1319: CDP-diacylglycerol biosynthesis II_rft	fatty acid and lipid biosynthesis	4.40688	5.28949	5.13748	0.0184336	0.0982104
PWY0-1338: polymyxin resistance_control	cell structures biosynthesis	-1.91223	-2.55561	-1.05455	0.0154302	0.088681
PWY0-1338: polymyxin resistance_rft	cell structures biosynthesis	-1.34092	-3.07014	-1.9548	0.00287616	0.0301454
PWY0-1479: tRNA processing_rmt	nucleosides and nucleotides biosynthesis	0.724266	2.31947	1.67157	0.0140487	0.0840993
PWY0-1479: tRNA processing_rft	nucleosides and nucleotides biosynthesis	0.852302	3.17364	2.4992	0.00022973	0.0072417
PWY0-162: superpathway of pyrimidine ribonucleotides de novo biosynthesis_control	nucleosides and nucleotides biosynthesis	4.43247	4.56711	3.76718	0.0144525	0.0851635
PWY0-162: superpathway of pyrimidine ribonucleotides de novo biosynthesis_rft	nucleosides and nucleotides biosynthesis	4.03735	4.75845	4.1632	0.0167948	0.0935681
PWY0-166: superpathway of pyrimidine deoxyribonucleotides de novo biosynthesis (E. coli)_rmt	nucleosides and nucleotides biosynthesis	3.12859	4.18701	4.04986	0.00105222	0.0159403
PWY0-166: superpathway of pyrimidine deoxyribonucleotides de novo biosynthesis (E. coli)_rft	nucleosides and nucleotides biosynthesis	3.41258	4.85356	4.30417	0.000314519	0.00878331
PWY0-321: phenylacetate degradation I (aerobic)_rft	aromatic compounds degradation	-1.59044	-3.87497	-3.18385	0.00300839	0.0306812
PWY0-845: superpathway of pyridoxal 5'-phosphate biosynthesis and salvage_rmt	vitamin biosynthesis	2.21927	3.68709	3.54331	0.00147257	0.0199589
PWY0-862: (5Z)-dodec-5-enoate biosynthesis_rmt	fatty acid and lipid biosynthesis	0.440816	1.55336	1.44792	0.00310375	0.0311949
PWY0-862: (5Z)-dodec-5-enoate biosynthesis_rft	fatty acid and lipid biosynthesis	0.107674	1.35868	-0.306186	0.013137	0.0808625
PWY4FS-7: phosphatidylglycerol biosynthesis I (plastidic)_rmt	fatty acid and lipid biosynthesis	1.94607	2.72183	2.60268	0.0032475	0.0321734
PWY4FS-7: phosphatidylglycerol biosynthesis I (plastidic)_control	fatty acid and lipid biosynthesis	2.43196	3.09408	2.21283	0.0170387	0.0935681
PWY4FS-7: phosphatidylglycerol biosynthesis I (plastidic)_rft	fatty acid and lipid biosynthesis	1.94499	3.51591	2.95353	8.58402e-05	0.00465366
PWY4FS-8: phosphatidylglycerol biosynthesis II (non-plastidic)_rmt	fatty acid and lipid biosynthesis	1.94607	2.72183	2.60268	0.0032475	0.0321734
PWY4FS-8: phosphatidylglycerol biosynthesis II (non-plastidic)_control	fatty acid and lipid biosynthesis	2.43196	3.09408	2.21283	0.0170387	0.0935681
PWY4FS-8: phosphatidylglycerol biosynthesis II (non-plastidic)_rft	fatty acid and lipid biosynthesis	1.94499	3.51591	2.95353	8.58402e-05	0.00465366
PWY4LZ-257: superpathway of fermentation (Chlamydomonas reinhardtii)_rmt	fermentation	-0.322903	1.26108	1.13652	0.000834836	0.0145871
PWY4LZ-257: superpathway of fermentation (Chlamydomonas reinhardtii)_control	fermentation	-1.34319	1.2721	0.929852	0.000418118	0.00999878
PWY4LZ-257: superpathway of fermentation (Chlamydomonas reinhardtii)_rft	fermentation	0.485161	1.28919	0.978205	0.000931902	0.0153267
PWY66-399: gluconeogenesis III_rmt	carbohydrates biosynthesis	-1.36007	2.40949	2.51516	4.97511e-05	0.00388035
PWY66-399: gluconeogenesis III_control	carbohydrates biosynthesis	-0.371074	2.84463	2.25228	4.86223e-05	0.00388035
PWY66-399: gluconeogenesis III_rft	carbohydrates biosynthesis	-0.334862	2.18179	2.74308	0.000551749	0.0116538
PWY66-409: superpathway of purine nucleotide salvage_rft	nucleosides and nucleotides biosynthesis	2.30091	0.442054	0.548555	0.0170949	0.0935681
PWYG-321: mycolate biosynthesis_rmt	fatty acid and lipid biosynthesis	0.496854	1.7195	1.5813	0.00168328	0.0218197
PWYG-321: mycolate biosynthesis_rft	fatty acid and lipid biosynthesis	0.192311	1.53668	-0.184731	0.0107359	0.0717047
PYRIDNUCSYN-PWY: NAD biosynthesis I (from aspartate)_rmt	NAD metabolism	2.4934	3.51661	3.65857	0.00229434	0.0261376
PYRIDNUCSYN-PWY: NAD biosynthesis I (from aspartate)_rft	NAD metabolism	2.68289	4.33101	3.90158	7.80731e-05	0.00460912
PYRIDOXSYN-PWY: pyridoxal 5'-phosphate biosynthesis I_rmt	vitamin biosynthesis	2.07689	3.61396	3.43247	0.000976154	0.0153383
REDCITCYC: TCA cycle VIII (helicobacter)_rft	TCA cycle	-0.440622	-2.5442	-1.35603	0.00321916	0.0321734
RHAMCAT-PWY: L-rhamnose degradation I_rmt	carbohydrates degradation	1.90752	2.6027	2.59704	0.0155386	0.0891807
RIBOSYN2-PWY: flavin biosynthesis I (bacteria and plants)_rmt	vitamin biosynthesis	1.84044	2.91451	2.85788	0.000430354	0.0101491
SALVADEHYPOX-PWY: adenosine nucleotides degradation II_rft	nucleosides and nucleotides degradation	0.743539	2.02917	1.56011	5.37751e-05	0.00392558
SER-GLYSYN-PWY: superpathway of L-serine and glycine biosynthesis I_rft	amino acids biosynthesis	3.0411	4.0093	3.5641	0.00935012	0.0656085
TCA-GLYOX-BYPASS: superpathway of glyoxylate bypass and TCA_rft	glycolysis	0.0670022	-1.60115	-0.874654	0.00359902	0.0346627
THISYNARA-PWY: superpathway of thiamin diphosphate biosynthesis III (eukaryotes)_control	vitamin biosynthesis	3.71071	3.36599	2.62285	0.0162404	0.0919851
THRESYN-PWY: superpathway of L-threonine biosynthesis_rft	amino acids biosynthesis	3.39515	4.55016	4.23103	0.000473817	0.0106929
TRNA-CHARGING-PWY: tRNA charging_rmt	aminoacyl-trnas charging	3.98055	4.95669	4.95881	0.00211135	0.0252452
TRNA-CHARGING-PWY: tRNA charging_control	aminoacyl-trnas charging	4.46398	5.31512	4.52863	0.015219	0.0880755
TRNA-CHARGING-PWY: tRNA charging_rft	aminoacyl-trnas charging	3.98304	5.68457	5.27346	6.87751e-05	0.00427124
TRPSYN-PWY: L-tryptophan biosynthesis_control	amino acids biosynthesis	3.38602	3.77967	2.81241	0.01268	0.0787668
UBISYN-PWY: superpathway of ubiquinol-8 biosynthesis (prokaryotic)_rft	quinone biosynthesis	-0.914818	-2.7184	-1.36187	0.00712724	0.0531478
UDPNAGSYN-PWY: UDP-N-acetyl-D-glucosamine biosynthesis I_rft	cell structures biosynthesis	1.37287	-0.790028	-0.551588	0.0026303	0.028208
VALSYN-PWY: L-valine biosynthesis_rft	amino acids biosynthesis	4.39261	5.74633	5.34047	0.000968053	0.0153383

## Sheet: S5_differ_anti_virul
antibiotic resistence & virulence genes	mean_day15	mean_day35	mean_day56	P.kur	Q.kur		antibiotic resistence & virulence genes	mean_control	mean_rmt	mean_rft	P.kur	Q.kur
gb|AAA21532_1|ARO_3003559|cepA_beta-lactamase__Bacteroides_fragilis__rmt	18.3326	0.437936	0.259884	0.000117931	0.00522031		gb|AAA26412_1|ARO_3002642|APH(3_)-Ib__Plasmid_RP4__day15	1.67447	15.1819	0.522365	0.00716899	0.0533634
gb|AAA21532_1|ARO_3003559|cepA_beta-lactamase__Bacteroides_fragilis__rft	34.0148	0	0.0381897	6.69624e-05	0.00422167		gb|AAB05623_1|ARO_3002932|vanSB__Enterococcus_faecalis__day56	0	0.0143425	0	0.0128284	0.079433
gb|AAA22851_1|ARO_3000179|tet(L)__Geobacillus_stearothermophilus__rmt	1.88307	0.0610537	0.310174	0.000816586	0.0145206		gb|AAC75137_1|ARO_3000794|mdtC__Escherichia_coli_str__K-12_substr__MG1655__day35	0.283057	1.34778	0.0415934	0.011591	0.0747962
gb|AAA22851_1|ARO_3000179|tet(L)__Geobacillus_stearothermophilus__control	1.26148	0.0181869	0.454519	0.00181072	0.0229707		gb|AAC75314_1|ARO_3003578|pmrF__Escherichia_coli_str__K-12_substr__MG1655__day35	0.476046	1.14531	0.150286	0.00387412	0.0360336
gb|AAA22851_1|ARO_3000179|tet(L)__Geobacillus_stearothermophilus__rft	4.31539	0.057488	0.175751	0.00400049	0.0365847		gb|AAC75429_1|ARO_3000833|evgS__Escherichia_coli_str__K-12_substr__MG1655__day15	0.631224	1.54342	1.63455	0.0146695	0.0858505
gb|AAA23018_1|ARO_3004454|Campylobacter_coli_chloramphenicol_acetyltransferase__Campylobacter_coli__control	0.0778951	5.33289	4.30714	0.00498669	0.0426445		gb|AAC75429_1|ARO_3000833|evgS__Escherichia_coli_str__K-12_substr__MG1655__day56	0.871483	0.034341	0.17712	0.00231598	0.0261376
gb|AAA23018_1|ARO_3004454|Campylobacter_coli_chloramphenicol_acetyltransferase__Campylobacter_coli__rft	0	14.9711	6.40728	0.00145172	0.0197405		gb|AAC76093_1|ARO_3002986|bacA__Escherichia_coli_str__K-12_substr__MG1655__day35	1.86198	4.67537	0	0.0171107	0.0935681
gb|AAA23033_2|ARO_3000190|tetO__Campylobacter_jejuni__rmt	21.3417	33.9982	43.7972	0.000465683	0.0106364		gb|AAC76297_1|ARO_3000499|acrE__Escherichia_coli_str__K-12_substr__MG1655__day35	2.75169	5.66256	0.0863863	0.00866954	0.0623039
gb|AAA23033_2|ARO_3000190|tetO__Campylobacter_jejuni__control	13.0223	34.4793	74.5012	7.37219e-05	0.00451113		gb|ABV18113_1|ARO_3001329|mdtG__Escherichia_coli_O139_H28_str__E24377A__day15	0.483113	1.52247	1.19108	0.0117289	0.0753149
gb|AAA23033_2|ARO_3000190|tetO__Campylobacter_jejuni__rft	18.2341	57.6702	54.5522	0.000922869	0.0153267		gb|ACN32294_1|ARO_3000237|tolC__Escherichia_coli__day35	0.511105	1.08468	0.0730451	0.00846187	0.0612345
gb|AAA26412_1|ARO_3002642|APH(3_)-Ib__Plasmid_RP4__rft	0.522365	3.44255	3.24204	0.0134559	0.0823364		gb|AEG74318_1|ARO_3002795|QnrS6__Aeromonas_hydrophila__day15	0.511059	1.82444	0.39419	0.010603	0.0711597
gb|AAA88675_1|ARO_3000498|ErmF__Bacteroides_fragilis__rmt	186.519	308.513	331.497	0.0121369	0.0768668		gb|AEM44648_1|ARO_3001970|CTX-M-110__Shigella_sp__SH165__day15	4.12115	10.1719	1.71495	0.00406106	0.0368954
gb|AAA98096_1|ARO_3000595|ErmT__Plasmid_pGT633__control	0	0	0.395358	0.00566447	0.0462873		gb|AIL15701|ARO_3003775|Escherichia_coli_murA_with_mutation_conferring_resistance_to_fosfomycin__Escherichia_coli_ATCC_25922__day35	2.20483	2.98798	0	0.0157101	0.0899173
gb|AAB51421_1|ARO_3002686|catP__Clostridium_perfringens__rmt	0.200968	1.46162	1.2134	0.00628942	0.049008		gb|AJO16046_1|ARO_3003167|CTX-M-159__Proteus_mirabilis__day56	0.367723	0.133504	0.0631333	0.0123989	0.0776982
gb|AAB53445_1|ARO_3002897|SAT-4__Campylobacter_coli__rmt	4.97273	9.30388	6.8087	0.01145	0.0742107		gb|BAA15934_1|ARO_3000829|baeS__Escherichia_coli_str__K-12_substr__W3110__day35	1.87934	2.84179	0	0.0172623	0.0937706
gb|AAB53445_1|ARO_3002897|SAT-4__Campylobacter_coli__rft	5.42799	16.1423	8.83967	0.0121106	0.0768175		gb|CAA79727_1|ARO_3000191|tetQ__Bacteroides_fragilis__day15	663.398	1049.62	477.117	0.00568827	0.0463188
gb|AAC23556_1|ARO_3002660|APH(6)-Id__Pseudomonas_aeruginosa__control	12.1336	64.5584	54.6896	0.000324483	0.00882467		gb|NP_415372_1|ARO_3003751|Escherichia_coli_nfsA_mutations_conferring_resistance_to_nitrofurantoin__Escherichia_coli_str__K-12_substr__MG1655__day56	0.692077	1.21286	0	0.00224035	0.0260394
gb|AAC23556_1|ARO_3002660|APH(6)-Id__Pseudomonas_aeruginosa__rft	15.3449	59.6324	78.4387	0.000929753	0.0153267		gb|NP_415434_1|ARO_3003950|msbA__Escherichia_coli_str__K-12_substr__MG1655__day35	2.20429	3.99142	0	0.00990651	0.0681339
gb|AAC37034_1|ARO_3000522|ErmG__Bacteroides_thetaiotaomicron__rmt	21.1362	60.1182	58.3802	0.00929978	0.0655441		gb|YP_006965431_1|ARO_3002676|catB3__Enterobacter_cloacae__day15	0.0448196	1.4646	3.68293	0.0140671	0.0840993
gb|AAC74149_2|ARO_3001216|mdtH__Escherichia_coli_str__K-12_substr__MG1655__control	1.73764	0.76203	2.0753	0.00111608	0.0166452		VFG000365(gb|NP_405474)<<VF0136>>_day15	0.556402	1.48435	0.191812	0.0161762	0.0918268
gb|AAC74149_2|ARO_3001216|mdtH__Escherichia_coli_str__K-12_substr__MG1655__rft	2.37917	0.37125	1.38315	0.00567328	0.0462873		VFG000875(gb|NP_757243)<<VF0221>>_day35	0.153137	0.431331	0	0.012365	0.0776027
gb|AAC74603_2|ARO_3003378|Escherichia_coli_marR_mutant_conferring_antibiotic_resistance__Escherichia_coli_str__K-12_substr__MG1655__rft	0.498493	0	0.0550213	0.000586668	0.0119178		VFG000877(gb|NP_757245)<<VF0221>>_day56	1.73823	1.86174	1.07913	0.0167007	0.0935284
gb|AAC75089_1|ARO_3003577|ugd__Escherichia_coli_str__K-12_substr__MG1655__rft	2.42672	0	3.11162	0.00104129	0.0159403		VFG000939(gb|NP_755501)<<VF0229>>_day15	1.03152	2.09582	0.322403	0.0100054	0.0685445
gb|AAC75135_2|ARO_3000792|mdtA__Escherichia_coli_str__K-12_substr__MG1655__rft	4.03516	0	3.35323	6.64629e-05	0.00422167		VFG002049(gb|YP_404602)<<VF0333>>_day15	0.255701	0.114746	0.797275	0.00974633	0.0674783
gb|AAC75136_1|ARO_3000793|mdtB__Escherichia_coli_str__K-12_substr__MG1655__rft	3.28707	0.175006	2.0266	0.00377875	0.0355271		VFG012513(gb|NP_753168)<<VF0089>>_day15	0.541135	1.38111	0.216611	0.01718	0.0935681
gb|AAC75137_1|ARO_3000794|mdtC__Escherichia_coli_str__K-12_substr__MG1655__rft	1.28096	0.0415934	1.27984	0.00266679	0.0283229		VFG042444(gb|AAD44023)<<VF0214>>_day56	0.0753778	0	0	0.000243412	0.0075025
gb|AAC75314_1|ARO_3003578|pmrF__Escherichia_coli_str__K-12_substr__MG1655__control	0.91024	0.476046	1.59432	0.00335234	0.0328988
gb|AAC75314_1|ARO_3003578|pmrF__Escherichia_coli_str__K-12_substr__MG1655__rft	1.45349	0.150286	0.874329	0.00447456	0.0397489
gb|AAC75429_1|ARO_3000833|evgS__Escherichia_coli_str__K-12_substr__MG1655__rmt	1.54342	0.617126	0.034341	0.000103667	0.00485536
gb|AAC75429_1|ARO_3000833|evgS__Escherichia_coli_str__K-12_substr__MG1655__rft	1.63455	0	0.17712	8.49019e-06	0.00294397
gb|AAC75733_1|ARO_3000074|emrB__Escherichia_coli_str__K-12_substr__MG1655__rft	4.18132	0.167946	3.82282	0.00446027	0.0397489
gb|AAC76093_1|ARO_3002986|bacA__Escherichia_coli_str__K-12_substr__MG1655__rft	4.82239	0	4.02046	0.000865416	0.0147582
gb|AAC76296_1|ARO_3000656|acrS__Escherichia_coli_str__K-12_substr__MG1655__rft	2.88451	0.206179	2.18734	0.000561519	0.0117074
gb|AAC76297_1|ARO_3000499|acrE__Escherichia_coli_str__K-12_substr__MG1655__rft	4.8558	0.0863863	4.17928	0.000135034	0.00556312
gb|AAC76539_1|ARO_3000796|mdtF__Escherichia_coli_str__K-12_substr__MG1655__rft	1.46818	0.127856	0.990326	0.00320664	0.0321514
gb|AAC77033_1|ARO_3003381|Escherichia_coli_soxR_with_mutation_conferring_antibiotic_resistance__Escherichia_coli_str__K-12_substr__MG1655__rft	3.23527	0.130696	2.15509	0.00118995	0.0174179
gb|AAC77293_1|ARO_3001214|mdtM__Escherichia_coli_str__K-12_substr__MG1655__rft	0.97064	0.0766267	1.1129	0.0023941	0.0264942
gb|AAD01868_1|ARO_3002867|dfrF__Enterococcus_faecalis__rmt	8.69976	3.08766	12.2411	0.00432648	0.0389286
gb|AAD01868_1|ARO_3002867|dfrF__Enterococcus_faecalis__control	2.12641	4.25826	7.33716	0.0169601	0.0935681
gb|AAL59753_1|ARO_3000412|sul2__Vibrio_cholerae__rmt	90.4248	610.991	254.544	0.00265969	0.0283229
gb|AAL59753_1|ARO_3000412|sul2__Vibrio_cholerae__control	321.886	407.814	209.899	0.000918419	0.0153267
gb|AAM77075_1|ARO_3002695|cmlA5__uncultured_bacterium__rmt	0.271799	0.0377273	0	0.0130532	0.0805849
gb|AAN82549_1|ARO_3003369|Escherichia_coli_EF-Tu_mutants_conferring_resistance_to_Pulvomycin__Escherichia_coli_CFT073__rft	14.7565	0.779438	9.54457	0.000800036	0.0143489
gb|AAU10334_1|ARO_3002628|aad(6)__Streptococcus_oralis__rmt	18.8604	38.3961	25.4669	0.0156595	0.0897508
gb|ABG77965_1|ARO_3004042|Enterobacter_cloacae_acrA__Enterobacter_cloacae__rft	1.69808	0.106416	1.37227	0.000374268	0.0094635
gb|ABV18113_1|ARO_3001329|mdtG__Escherichia_coli_O139_H28_str__E24377A__rft	1.19108	0.0370097	1.08933	0.000262314	0.00796707
gb|ACA23185_1|ARO_3000194|tetW__Bifidobacterium_longum__rmt	70.1766	33.4865	49.9815	0.0181035	0.0973236
gb|ACI32877_1|ARO_3002859|dfrA14__Escherichia_coli__rmt	3.20539	0.606795	0.131415	0.000320126	0.00879327
gb|ACI32877_1|ARO_3002859|dfrA14__Escherichia_coli__rft	0.592693	0	0	2.14242e-05	0.00318413
gb|ACJ47200_1|ARO_3002612|aadA12__Escherichia_coli__rft	1.33107	0.0686647	0.254943	0.0012737	0.0182126
gb|ACJ63260_1|ARO_3000413|sul3__Escherichia_coli__rft	0.0696992	0	0	0.00216556	0.0253115
gb|ACN32294_1|ARO_3000237|tolC__Escherichia_coli__control	0.987698	0.511105	1.59508	0.0178945	0.0965747
gb|ACN32294_1|ARO_3000237|tolC__Escherichia_coli__rft	2.13609	0.0730451	0.95474	0.000528895	0.011344
gb|ACT97415_1|ARO_3002999|CblA-1__mixed_culture_bacterium_AX_gF3SD01_15__rmt	1.1488	6.98089	10.1195	0.000141404	0.00565752
gb|ACT97415_1|ARO_3002999|CblA-1__mixed_culture_bacterium_AX_gF3SD01_15__control	2.43541	3.75229	8.12602	0.00460318	0.0403238
gb|ACT97415_1|ARO_3002999|CblA-1__mixed_culture_bacterium_AX_gF3SD01_15__rft	2.26078	2.62997	12.6596	0.00125974	0.0181377
gb|AEG74318_1|ARO_3002795|QnrS6__Aeromonas_hydrophila__rmt	1.82444	0.308594	0.0635728	0.000152826	0.00583403
gb|AEG74318_1|ARO_3002795|QnrS6__Aeromonas_hydrophila__rft	0.39419	0.0145616	0.0242406	1.58348e-05	0.00313642
gb|AEM44648_1|ARO_3001970|CTX-M-110__Shigella_sp__SH165__rmt	10.1719	3.28781	0.322182	0.000459052	0.0105645
gb|AEM44648_1|ARO_3001970|CTX-M-110__Shigella_sp__SH165__rft	1.71495	0.253472	0.0784319	0.00292094	0.0303093
gb|AFK31666_1|ARO_3000567|tet(40)__Streptococcus_suis__rft	40.8082	72.3491	68.8264	0.0171796	0.0935681
gb|AFU35065_1|ARO_3003206|lsaE__Staphylococcus_aureus__rmt	0.0153054	0	0.367817	0.0175122	0.094757
gb|AFU35065_1|ARO_3003206|lsaE__Staphylococcus_aureus__control	0	0	0.11476	0.0180672	0.0972542
gb|AGI42804_1|ARO_3002836|lnuB__Streptococcus_lutetiensis__rmt	0.0222079	0.00744864	0.203686	0.0137123	0.0833304
gb|AHA41505_1|ARO_3002930|vanRO__Rhodococcus_equi__rmt	0.0153202	0.468006	4.0659	0.000291325	0.00834965
gb|AIL15701|ARO_3003775|Escherichia_coli_murA_with_mutation_conferring_resistance_to_fosfomycin__Escherichia_coli_ATCC_25922__rft	6.65827	0	3.54876	3.73127e-05	0.00372917
gb|AJO16046_1|ARO_3003167|CTX-M-159__Proteus_mirabilis__rmt	1.79463	0.581952	0.133504	0.00163423	0.0213837
gb|AJO16046_1|ARO_3003167|CTX-M-159__Proteus_mirabilis__rft	0.446107	0.162486	0.0631333	0.0028994	0.0303093
gb|ANK04027_1|ARO_3003838|gadW__Escherichia_coli_O25b_H4__rft	0.326213	0	0.191132	0.00386189	0.0360299
gb|BAA11236_1|ARO_3000206|emrK__Escherichia_coli__rft	1.70256	0.0338002	0.558222	0.000709331	0.0135069
gb|BAA11237_1|ARO_3000254|emrY__Escherichia_coli__control	1.31927	0.639302	2.25318	0.0170813	0.0935681
gb|BAA11237_1|ARO_3000254|emrY__Escherichia_coli__rft	1.80081	0.040449	1.24676	0.000341473	0.0091669
gb|BAA15934_1|ARO_3000829|baeS__Escherichia_coli_str__K-12_substr__W3110__rft	3.38664	0	0.915286	0.000388825	0.00948636
gb|BAA16547_1|ARO_3000027|emrA__Escherichia_coli_str__K-12_substr__W3110__rft	2.58231	0.106219	1.89878	0.00122433	0.017689
gb|BAB38442|ARO_3004126|Escherichia_coli_LamB__Escherichia_coli_O157_H7_str__Sakai__rft	5.76059	0.423917	3.7309	0.00323846	0.0321734
gb|BAE77595_1|ARO_3003303|Escherichia_coli_gyrB_conferring_resistance_to_aminocoumarin__Escherichia_coli_str__K-12_substr__W3110__rft	2.38505	0.194972	1.52446	0.00060675	0.0122029
gb|BAE77781_1|ARO_3000795|mdtE__Escherichia_coli_str__K-12_substr__W3110__rft	2.50594	0.077437	1.70863	0.000209391	0.00681369
gb|BAE77933_1|ARO_3000518|CRP__Escherichia_coli_str__K-12_substr__W3110__rft	2.27025	0.166544	2.26935	0.00361538	0.0346627
gb|BAE78082_1|ARO_3003550|mdtP__Escherichia_coli_str__K-12_substr__W3110__rft	3.54504	0.179477	2.16494	0.00016985	0.00609265
gb|BAE78083_1|ARO_3003549|mdtO__Escherichia_coli_str__K-12_substr__W3110__control	1.29824	0.926796	2.1724	0.0121079	0.0768175
gb|BAE78083_1|ARO_3003549|mdtO__Escherichia_coli_str__K-12_substr__W3110__rft	2.61001	0.208758	1.45348	0.000514535	0.0110932
gb|BAE78084_1|ARO_3003548|mdtN__Escherichia_coli_str__K-12_substr__W3110__rft	1.93692	0.140554	1.75158	0.00294663	0.0304113
gb|BAE78116_1|ARO_3003576|eptA__Escherichia_coli_str__K-12_substr__W3110__rft	2.5581	0.166648	3.04881	0.00225215	0.0260573
gb|CAA79727_1|ARO_3000191|tetQ__Bacteroides_fragilis__rmt	1049.62	485.635	450.108	0.000765375	0.0140296
gb|CAC41371_2|ARO_3000196|tet32__Clostridiaceae_bacterium_K10__rmt	2.25623	7.95572	5.99768	0.00391674	0.0362974
gb|CAC41371_2|ARO_3000196|tet32__Clostridiaceae_bacterium_K10__control	1.53699	6.19822	8.77385	0.00207095	0.0250206
gb|CAC41371_2|ARO_3000196|tet32__Clostridiaceae_bacterium_K10__rft	1.41328	5.86518	8.47293	4.42998e-05	0.00388035
gb|CAL64019_1|ARO_3003441|cfrA__Staphylococcus_warneri__rmt	0.0108327	3.44285	1.07092	0.0185724	0.0983205
gb|CBH51823_1|ARO_3000556|tet44__Campylobacter_fetus_subsp__fetus__rmt	1.99459	3.81448	7.39328	0.000954735	0.0153383
gb|CBH51823_1|ARO_3000556|tet44__Campylobacter_fetus_subsp__fetus__control	1.40251	3.22534	8.19627	0.000502136	0.0110932
gb|CBH51823_1|ARO_3000556|tet44__Campylobacter_fetus_subsp__fetus__rft	1.72292	3.64675	13.376	0.000227938	0.00724008
gb|CBH51824_1|ARO_3002629|ANT(6)-Ib__Campylobacter_fetus_subsp__fetus__control	6.16993	10.0349	22.7979	0.000845886	0.0146655
gb|CBH51824_1|ARO_3002629|ANT(6)-Ib__Campylobacter_fetus_subsp__fetus__rft	11.2318	11.9952	28.4522	0.00525737	0.0441938
gb|CDJ72593|ARO_3003889|Escherichia_coli_GlpT_with_mutation_conferring_resistance_to_fosfomycin__Escherichia_coli_str__K-12_substr__MC4100__rft	6.06765	0.424854	2.85821	0.000877524	0.0149036
gb|CDJ72759|ARO_3003899|Escherichia_coli_PtsI_with_mutation_conferring_resistance_to_fosfomycin__Escherichia_coli_str__K-12_substr__MC4100__control	1.33573	0.618497	1.84956	0.0161109	0.0915811
gb|CDJ72759|ARO_3003899|Escherichia_coli_PtsI_with_mutation_conferring_resistance_to_fosfomycin__Escherichia_coli_str__K-12_substr__MC4100__rft	1.38266	0.038287	1.17399	0.000836345	0.0145871
gb|CDJ73082|ARO_3003900|Escherichia_coli_CyaA_with_mutation_conferring_resistance_to_fosfomycin__Escherichia_coli_str__K-12_substr__MC4100__rft	5.68246	0.259015	5.85316	0.00170833	0.0220073
gb|CDJ73205|ARO_3003893|Escherichia_coli_UhpA_with_mutation_conferring_resistance_to_fosfomycin__Escherichia_coli_str__K-12_substr__MC4100__rft	5.18505	0.328221	2.3534	0.000240603	0.00747125
gb|CDJ73208|ARO_3003890|Escherichia_coli_UhpT_with_mutation_conferring_resistance_to_fosfomycin__Escherichia_coli_str__K-12_substr__MC4100__rft	5.96565	0.431795	4.41795	0.00133669	0.0189182
gb|NP_309766_1|ARO_3000676|H-NS__Escherichia_coli_O157_H7_str__Sakai__rft	1.23816	0.0821421	1.23569	0.00244355	0.0268274
gb|NP_310518|ARO_3004127|Escherichia_coli_MipA__Escherichia_coli_O157_H7_str__Sakai__rft	0.607506	0.047397	0.517322	0.00566485	0.0462873
gb|NP_312864_1|ARO_3000830|cpxA__Escherichia_coli_O157_H7_str__Sakai__rft	6.63589	0.167946	4.36931	0.000138936	0.00561273
gb|NP_312937_1|ARO_3003288|Escherichia_coli_rpoB_mutants_conferring_resistance_to_rifampicin__Escherichia_coli_O157_H7_str__Sakai__rft	4.34053	0.599171	5.02301	0.00447854	0.0397489
gb|NP_414995_1|ARO_3000216|acrB__Escherichia_coli_str__K-12_substr__MG1655__rft	3.78209	0.0840095	2.97363	0.00138074	0.0192793
gb|NP_414997_1|ARO_3003807|Escherichia_coli_acrR_with_mutation_conferring_multidrug_antibiotic_resistance__Escherichia_coli_str__K-12_substr__MG1655__rft	1.2911	0.0888695	1.41955	0.000980021	0.0153383
gb|NP_415222_1|ARO_3003841|kdpE__Escherichia_coli_str__K-12_substr__MG1655__rft	2.50648	0.164668	0.495832	0.00029297	0.00834965
gb|NP_415372_1|ARO_3003751|Escherichia_coli_nfsA_mutations_conferring_resistance_to_nitrofurantoin__Escherichia_coli_str__K-12_substr__MG1655__rft	0.272784	0	0	0.00853167	0.0615256
gb|NP_415434_1|ARO_3003950|msbA__Escherichia_coli_str__K-12_substr__MG1655__rft	5.13584	0	3.09052	0.000161725	0.00601432
gb|NP_415611_1|ARO_3004049|antibiotic_resistant_fabG__Escherichia_coli_str__K-12_substr__MG1655__rft	4.94501	0.083937	2.7995	0.000459546	0.0105645
gb|NP_416340_1|ARO_3003820|mgrB__Escherichia_coli_str__K-12_substr__MG1655__rmt	1.90988	0.479011	0.967418	0.0113057	0.0738098
gb|NP_417169_1|ARO_3000516|emrR__Escherichia_coli_str__K-12_substr__MG1655__rft	2.88256	0.112111	1.99427	0.000790368	0.0142988
gb|NP_417544_5|ARO_3000024|patA__Escherichia_coli_str__K-12_substr__MG1655__rft	1.50994	0.0191601	1.25179	0.00191957	0.0235782
gb|NP_418486_1|ARO_3003511|Escherichia_coli_soxS_with_mutation_conferring_antibiotic_resistance__Escherichia_coli_str__K-12_substr__MG1655__control	1.2207	0.790116	2.0972	0.00739318	0.0547385
gb|NP_418486_1|ARO_3003511|Escherichia_coli_soxS_with_mutation_conferring_antibiotic_resistance__Escherichia_coli_str__K-12_substr__MG1655__rft	1.7335	0.132409	1.66362	0.00168985	0.0218369
gb|NP_418574_1|ARO_3004290|Escherichia_coli_ampC__Escherichia_coli_str__K-12_substr__MG1655__rft	1.81359	0.0590941	1.18656	0.000285777	0.00834965
gb|NP_461214_1|ARO_3003926|Salmonella_enterica_gyrA_conferring_resistance_to_fluoroquinolones__Salmonella_enterica_subsp__enterica_serovar_Typhimurium_str__LT2__rft	1.1433	0.0758419	0.931463	0.00230708	0.0261376
gb|WP_000195296_1|ARO_3003316|Escherichia_coli_parE_conferring_resistance_to_fluoroquinolones__Proteobacteria__rft	6.79262	0.330727	2.88826	0.00144774	0.0197405
gb|WP_000764731_1|ARO_3003386|Escherichia_coli_folP_with_mutation_conferring_resistance_to_sulfonamides__Proteobacteria__rft	5.78411	0.513564	4.02204	0.0058029	0.0468852
gb|YP_006965431_1|ARO_3002676|catB3__Enterobacter_cloacae__rft	3.68293	0.00850774	0.187365	0.00143128	0.0196553
gb|YP_007652797_1|ARO_3001205|determinant_of_bleomycin_resistance__Acinetobacter_baumannii__rmt	1.31902	0.0175926	0	0.000279372	0.00824446
gb|YP_008997281_1|ARO_3002626|ANT(6)-Ia__Exiguobacterium_sp__S3-2__rmt	0.603159	0	0.429517	0.0070353	0.0527457
gb|YP_008997281_1|ARO_3002626|ANT(6)-Ia__Exiguobacterium_sp__S3-2__rft	0.544149	0.0455805	0.0865772	0.0165457	0.0929412
gb|YP_008997285_1|ARO_3000615|mefA__Exiguobacterium_sp__S3-2__rmt	41.3619	37.2286	68.1892	0.00500133	0.0426445
gb|YP_490321_1|ARO_3000828|baeR__Escherichia_coli_str__K-12_substr__W3110__rft	0.957449	0.056492	0.971659	0.000177257	0.00626408
gb|YP_491919_1|ARO_3000508|gadX__Escherichia_coli_str__K-12_substr__W3110__rft	1.78086	0.157886	0.49298	0.00299543	0.0306812
VFG000358(gb|NP_405467)<<VF0136>>_rmt	1.49718	0.20859	0.860406	0.00452136	0.0398588
VFG000358(gb|NP_405467)<<VF0136>>_rft	0.243631	0	0.00566034	0.00177989	0.0226487
VFG000359(gb|NP_405468)<<VF0136>>_rft	0.293201	0.00788634	0	6.69624e-05	0.00422167
VFG000360(gb|NP_405469)<<VF0136>>_rmt	0.585176	0.110899	0.515382	0.0148886	0.0868703
VFG000361(gb|NP_405470)<<VF0136>>_rmt	1.57854	0.132818	0.739676	0.00616371	0.0487589
VFG000361(gb|NP_405470)<<VF0136>>_rft	0.41694	0.0199118	0.0233657	0.000120804	0.0052912
VFG000362(gb|NP_405471)<<VF0136>>_rft	0.475814	0.0330947	0.0366068	0.00416173	0.0377276
VFG000363(gb|NP_405472)<<VF0136>>_rmt	1.44555	0.243412	0.913962	0.01652	0.0929412
VFG000364(gb|NP_405473)<<VF0136>>_rmt	1.76304	0.138191	1.13385	0.00160408	0.0212566
VFG000364(gb|NP_405473)<<VF0136>>_rft	0.46636	0.0138513	0.0296907	0.00721205	0.0535881
VFG000365(gb|NP_405474)<<VF0136>>_rmt	1.48435	0.276655	0.72552	0.00397527	0.0365146
VFG000365(gb|NP_405474)<<VF0136>>_rft	0.191812	0	0	0.00853167	0.0615256
VFG000366(gb|NP_405475)<<VF0136>>_rmt	1.69276	0.242922	1.01727	0.0120704	0.0768175
VFG000366(gb|NP_405475)<<VF0136>>_rft	0.481922	0	0	0.000507113	0.0110932
VFG000367(gb|NP_405476)<<VF0136>>_rmt	1.74307	0.231554	1.03569	0.00576352	0.0467486
VFG000367(gb|NP_405476)<<VF0136>>_rft	0.235795	0	0.00927125	0.00776292	0.0571708
VFG000368(gb|NP_405477)<<VF0136>>_rft	0.41185	0	0.0122212	8.1107e-05	0.00460912
VFG000617(gb|NP_709456)<<VF0123>>_rmt	0.565515	0.0394197	0.345139	0.00666644	0.0507492
VFG000871(gb|NP_757239)<<VF0221>>_rft	1.70512	0	1.45093	0.012569	0.0785279
VFG000875(gb|NP_757243)<<VF0221>>_control	0.609671	0.153137	1.32634	0.0157727	0.0900276
VFG000875(gb|NP_757243)<<VF0221>>_rft	1.01762	0	1.23806	0.00186007	0.0233125
VFG000877(gb|NP_757245)<<VF0221>>_control	0.515508	0.379371	1.73823	0.0139133	0.0838983
VFG000879(gb|NP_757248)<<VF0221>>_rft	1.27768	0.0415934	1.45832	0.00133596	0.0189182
VFG000931(gb|NP_752611)<<VF0228>>_rft	0.66058	0.0707126	0.414429	0.000860189	0.0147399
VFG000933(gb|NP_752613)<<VF0228>>_rft	1.81918	0.0455051	0.0290865	0.000321215	0.00879327
VFG000935(gb|NP_753164)<<VF0230>>_rmt	1.89171	0.0198755	0.0104724	3.08894e-05	0.00332613
VFG000935(gb|NP_753164)<<VF0230>>_rft	0.223841	0	0	0.00216556	0.0253115
VFG000939(gb|NP_755501)<<VF0229>>_rmt	2.09582	0.0910959	0.441182	0.00258317	0.027846
VFG001443(gb|AAF37887)<<VF0236>>_rft	3.19128	0.246743	0.721524	0.0112789	0.0737915
VFG002046(gb|YP_404599)<<VF0333>>_rft	0.204654	0.0134429	0.289429	0.00374906	0.0353738
VFG002047(gb|YP_404600)<<VF0333>>_control	0.185867	0.159623	1.58543	0.00234771	0.0262603
VFG002047(gb|YP_404600)<<VF0333>>_rft	0.937475	0.0372351	1.61786	0.0143829	0.0851635
VFG002049(gb|YP_404602)<<VF0333>>_rft	0.797275	0.0241212	0.511373	0.000562722	0.0117074
VFG002050(gb|YP_404603)<<VF0333>>_control	0.210294	0.103381	0.761615	0.0103369	0.0699378
VFG002050(gb|YP_404603)<<VF0333>>_rft	0.765976	0.0323752	0.66487	0.00144651	0.0197405
VFG002051(gb|YP_404604)<<VF0333>>_control	0.174753	0.0390936	0.792561	0.00226068	0.0260573
VFG002051(gb|YP_404604)<<VF0333>>_rft	0.622926	0.0771474	0.816582	0.0120839	0.0768175
VFG002055(gb|YP_404608)<<VF0333>>_control	0.391407	0.196031	1.41699	0.0153812	0.0885218
VFG002412(gb|NP_286009)<<VF0404>>_rft	0.672034	0	0.285426	0.000236163	0.00738852
VFG002414(gb|NP_286010)<<VF0404>>_rmt	2.83109	0.852475	1.65382	0.00364311	0.0347683
VFG002415(gb|NP_286008)<<VF0404>>_rft	1.77594	0	3.63355	0.00586502	0.0469499
VFG002416(gb|NP_286007)<<VF0404>>_rft	1.65548	0.0303368	1.76702	0.000797702	0.0143489
VFG002515(gb|YP_106904)<<VF0430>>_rft	0	0.00727454	0.249056	0.00105155	0.0159403
VFG012509(gb|NP_753167)<<VF0028>>_rmt	2.0589	0.0625168	0.011378	5.29864e-05	0.00392558
VFG012509(gb|NP_753167)<<VF0028>>_rft	0.338639	0	0	2.14242e-05	0.00318413
VFG012513(gb|NP_753168)<<VF0089>>_rmt	1.38111	0.0994	0.0289369	0.00113457	0.0168005
VFG012513(gb|NP_753168)<<VF0089>>_rft	0.216611	0	0	0.000109043	0.00498602
VFG034873(gb|NP_290699)<<VF0429>>_rmt	2.18381	0.368012	0.267544	0.0124933	0.0781723
VFG034873(gb|NP_290699)<<VF0429>>_rft	0.691565	0.0748681	0.0405124	0.0112689	0.0737915
VFG042441(gb|AAK16196)<<VF0223>>_rmt	1.03906	0.0443306	0.443933	0.00623789	0.0488273
VFG042441(gb|AAK16196)<<VF0223>>_rft	0.204324	0.0146947	0.0158857	0.000546658	0.0116053
VFG042442(gb|AAK16197)<<VF0214>>_rmt	1.13469	0.0376948	0	0.00481146	0.0414503
VFG042444(gb|AAD44023)<<VF0214>>_rmt	0.436158	0.00333278	0	4.8178e-05	0.00388035
VFG042444(gb|AAD44023)<<VF0214>>_rft	0.0689155	0	0	0.000507113	0.0110932
VFG042536(gb|AAA92619)<<VF0036>>_control	0	0.0394135	1.45905	0.0185011	0.0982349
VFG042537(gb|AAA92620)<<VF0036>>_control	0	0.00729405	0.927021	0.00532677	0.0445074
VFG043732(gb|CAD48849)<<VF0185>>_rmt	0	0.0138373	0.610603	0.00142738	0.0196553
VFG043732(gb|CAD48849)<<VF0185>>_control	0	0	0.827911	0.00566447	0.0462873
VFG043734(gb|CAD48851)<<VF0185>>_rmt	0	0.00618764	0.124225	0.0149982	0.0872834
VFG043734(gb|CAD48851)<<VF0185>>_control	0	0	0.292641	0.00566447	0.0462873
VFG045349(gb|YP_002390132)<<VF0506>>_rft	1.12802	0	2.18019	0.00368795	0.0350355

## Sheet: S6_coabundance_species
co-abundance	cor_sp_control_day15	p_sp_control_day15	number_sp_control_day15	cor_sp_rmt_day15	p_sp_rmt_day15	number_sp_rmt_day15	cor_sp_rft_day15	p_sp_rft_day15	number_sp_rft_day15	cor_sp_control_d35	p_sp_control_d35	number_sp_control_d35	cor_sp_rmt_d35	p_sp_rmt_d35	number_sp_rmt_d35	cor_sp_rft_d35	p_sp_rft_d35	number_sp_rft_d35	cor_sp_control_d56	p_sp_control_d56	number_sp_control_d56	cor_sp_rmt_d56	p_sp_rmt_d56	number_sp_rmt_d56	cor_sp_rft_d56	p_sp_rft_d56	number_sp_rft_d56	hetero_p_control	hetero_p_rmt	hetero_p_rft	hetero_p_day15	hetero_p_d35	hetero_p_d56	hetero_q_control	hetero_q_rmt	hetero_q_rft	hetero_q_day15	hetero_q_d35	hetero_q_d56	specific_day15	specific_d35	specific_d56
k__Bacteria.p__Actinobacteria.c__Actinobacteria.o__Bifidobacteriales.f__Bifidobacteriaceae.g__Bifidobacterium.s__Bifidobacterium_pseudolongum_with_k__Bacteria.p__Actinobacteria.c__Actinobacteria.o__Bifidobacteriales.f__Bifidobacteriaceae.g__Bifidobacterium.s__Bifidobacterium_thermophilum	-0.127076	0.76	10	0.913587	0	12	0.0145392	0.95	11	0.291507	0.42	12	-0.118905	0.75	11	-0.0723808	0.86	12	0.41362	0.14	12	0.370181	0.17	12	0.499218	0.07	12	0.512445	0.00182233	0.365978	0.000714581	0.629188	0.941984	NA	0.00904267	NA	0.00621129	NA	NA	RMT	-	-
k__Bacteria.p__Actinobacteria.c__Actinobacteria.o__Coriobacteriales.f__Coriobacteriaceae.g__Collinsella.s__Collinsella_aerofaciens_with_k__Bacteria.p__Actinobacteria.c__Actinobacteria.o__Coriobacteriales.f__Coriobacteriaceae.g__Collinsella.s__Collinsella_unclassified	-0.0898391	0.76	10	0.0631705	0.85	12	-0.156963	0.66	11	-0.882835	0	12	0.232486	0.49	11	0.230376	0.44	12	0.238708	0.47	12	-0.64605	0.02	12	0.0194982	0.95	12	0.00139009	0.0805677	0.719271	0.895928	0.000426007	0.0786714	0.00643109	NA	NA	NA	0.00344356	NA	-	control	-
k__Bacteria.p__Actinobacteria.c__Actinobacteria.o__Bifidobacteriales.f__Bifidobacteriaceae.g__Bifidobacterium.s__Bifidobacterium_pseudolongum_with_k__Bacteria.p__Actinobacteria.c__Actinobacteria.o__Coriobacteriales.f__Coriobacteriaceae.g__Eggerthella.s__Eggerthella_unclassified	0.284497	0.39	10	0.894195	0	12	-0.192148	0.58	11	0.236647	0.5	12	0.300122	0.35	11	0.230777	0.43	12	0.000140304	1	12	-0.0752158	0.84	12	0.072065	0.91	12	0.814466	0.00380767	0.673454	0.0024002	0.985842	0.952188	NA	0.0142544	NA	0.0121567	NA	NA	-	-	-
k__Bacteria.p__Actinobacteria.c__Actinobacteria.o__Bifidobacteriales.f__Bifidobacteriaceae.g__Bifidobacterium.s__Bifidobacterium_thermophilum_with_k__Bacteria.p__Actinobacteria.c__Actinobacteria.o__Coriobacteriales.f__Coriobacteriaceae.g__Eggerthella.s__Eggerthella_unclassified	0.0969085	0.83	10	0.887976	0	12	0.145913	0.72	11	0.27731	0.4	12	-0.212412	0.49	11	0.00628789	0.98	12	-0.136902	0.68	12	0.285526	0.43	12	0.233743	0.44	12	0.668234	0.00253406	0.884573	0.00933277	0.585189	0.60907	NA	0.0108285	NA	0.0275057	NA	NA	RMT	-	-
k__Archaea.p__Euryarchaeota.c__Methanobacteria.o__Methanobacteriales.f__Methanobacteriaceae.g__Methanobrevibacter.s__Methanobrevibacter_unclassified_with_k__Bacteria.p__Actinobacteria.c__Actinobacteria.o__Coriobacteriales.f__Coriobacteriaceae.g__Olsenella.s__Olsenella_unclassified	-0.814262	0.01	10	0.145895	0.67	12	0.200035	0.6	11	-0.544129	0.07	12	-0.0223609	0.94	11	0.295919	0.25	12	0.222347	0.49	12	0.675151	0.01	12	0.575374	0.07	12	0.0215827	0.177553	0.612845	0.0138556	0.145029	0.428903	0.0497903	0.22133	NA	0.0364681	NA	0.46497	control	-	-
k__Bacteria.p__Actinobacteria.c__Actinobacteria.o__Bifidobacteriales.f__Bifidobacteriaceae.g__Bifidobacterium.s__Bifidobacterium_adolescentis_with_k__Bacteria.p__Actinobacteria.c__Actinobacteria.o__Coriobacteriales.f__Coriobacteriaceae.g__Olsenella.s__Olsenella_unclassified	-0.293387	0.37	10	0.24029	0.46	12	0.694654	0	11	0.0345021	0.93	12	0.228517	0.58	11	0.0342801	0.91	12	0.0125598	1	12	0.187221	0.55	12	0.197546	0.59	12	0.764463	0.992414	0.206605	0.0802758	0.896904	0.904918	NA	NA	0.252196	0.129464	NA	NA	-	-	-
k__Bacteria.p__Actinobacteria.c__Actinobacteria.o__Coriobacteriales.f__Coriobacteriaceae.g__Collinsella.s__Collinsella_aerofaciens_with_k__Bacteria.p__Actinobacteria.c__Actinobacteria.o__Coriobacteriales.f__Coriobacteriaceae.g__Olsenella.s__Olsenella_unclassified	-0.373836	0.23	10	-0.465636	0.09	12	-0.518342	0.04	11	0.53808	0.08	12	-0.137475	0.73	11	0.267907	0.34	12	-0.234063	0.49	12	-0.113669	0.73	12	-0.576658	0.01	12	0.0890409	0.654597	0.0944117	0.939962	0.313382	0.482296	NA	NA	0.145788	NA	NA	0.514974	-	-	-
k__Archaea.p__Euryarchaeota.c__Methanobacteria.o__Methanobacteriales.f__Methanobacteriaceae.g__Methanobrevibacter.s__Methanobrevibacter_unclassified_with_k__Bacteria.p__Actinobacteria.c__Actinobacteria.o__Coriobacteriales.f__Coriobacteriaceae.g__Slackia.s__Slackia_piriformis	0.123634	0.83	10	0.244477	0.38	12	0.0630864	0.93	11	-0.22343	0.49	12	0.481283	0.11	11	-0.129015	0.77	12	-0.765065	0	12	-0.162722	0.7	12	0.325998	0.2	12	0.0632762	0.357576	0.607951	0.925849	0.248932	0.015485	0.107417	NA	NA	NA	NA	0.0428593	-	-	-
k__Archaea.p__Euryarchaeota.c__Methanobacteria.o__Methanobacteriales.f__Methanobacteriaceae.g__Methanobrevibacter.s__Methanobrevibacter_unclassified_with_k__Bacteria.p__Bacteroidetes.c__Bacteroidia.o__Bacteroidales.f__Bacteroidaceae.g__Bacteroides.s__Bacteroides_caccae	0.153847	0.69	10	0.472718	0.06	12	-0.309999	0.37	11	-0.286868	0.34	12	-0.574614	0.05	11	-0.0246044	0.95	12	-0.822047	0.01	12	0.250183	0.5	12	0.333155	0.3	12	0.0255996	0.0433263	0.386165	0.228504	0.43091	0.00158177	0.0566123	NA	NA	NA	NA	0.00719833	-	-	control
k__Bacteria.p__Actinobacteria.c__Actinobacteria.o__Coriobacteriales.f__Coriobacteriaceae.g__Collinsella.s__Collinsella_aerofaciens_with_k__Bacteria.p__Bacteroidetes.c__Bacteroidia.o__Bacteroidales.f__Bacteroidaceae.g__Bacteroides.s__Bacteroides_caccae	0.700683	0.02	10	-0.319656	0.22	12	0.646847	0.03	11	0.0772496	0.87	12	-0.0855884	0.85	11	0.874057	0	12	0.586938	0.04	12	-0.24312	0.45	12	-0.0187273	0.95	12	0.243728	0.877505	0.0143306	0.0242389	0.00445341	0.126292	NA	NA	0.0395108	NA	0.0168578	NA	-	RFT	-
k__Bacteria.p__Actinobacteria.c__Actinobacteria.o__Coriobacteriales.f__Coriobacteriaceae.g__Olsenella.s__Olsenella_unclassified_with_k__Bacteria.p__Bacteroidetes.c__Bacteroidia.o__Bacteroidales.f__Bacteroidaceae.g__Bacteroides.s__Bacteroides_caccae	0.0179226	0.96	10	0.0751842	0.81	12	-0.583494	0.01	11	-0.191969	0.6	12	-0.216759	0.58	11	0.267055	0.44	12	-0.00220882	1	12	0.42032	0.17	12	0.197156	0.7	12	0.88947	0.384477	0.102517	0.251314	0.506607	0.632661	NA	NA	0.156097	0.293617	NA	NA	-	-	-
k__Bacteria.p__Actinobacteria.c__Actinobacteria.o__Coriobacteriales.f__Coriobacteriaceae.g__Slackia.s__Slackia_piriformis_with_k__Bacteria.p__Bacteroidetes.c__Bacteroidia.o__Bacteroidales.f__Bacteroidaceae.g__Bacteroides.s__Bacteroides_caccae	-0.236587	0.47	10	0.0623998	0.85	12	0.0367995	0.92	11	0.555938	0.06	12	-0.0333221	0.91	11	0.366383	0.15	12	0.658743	0.01	12	-0.32249	0.25	12	0.209603	0.45	12	0.0968911	0.681388	0.774303	0.808851	0.391875	0.0579352	0.140902	NA	NA	NA	NA	0.112821	-	-	-
k__Bacteria.p__Actinobacteria.c__Actinobacteria.o__Coriobacteriales.f__Coriobacteriaceae.g__Slackia.s__Slackia_piriformis_with_k__Bacteria.p__Bacteroidetes.c__Bacteroidia.o__Bacteroidales.f__Bacteroidaceae.g__Bacteroides.s__Bacteroides_clarus	0.069075	0.89	10	-0.282865	0.36	12	0.0825201	0.84	11	-0.00912487	0.99	12	0.3667	0.23	11	-0.422624	0.16	12	-0.00449947	0.98	12	-0.64037	0.01	12	0.25	0.48	12	0.985503	0.0618525	0.297428	0.684171	0.22647	0.0822717	NA	0.104458	NA	NA	NA	0.144126	-	-	-
k__Bacteria.p__Actinobacteria.c__Actinobacteria.o__Bifidobacteriales.f__Bifidobacteriaceae.g__Bifidobacterium.s__Bifidobacterium_longum_with_k__Bacteria.p__Bacteroidetes.c__Bacteroidia.o__Bacteroidales.f__Bacteroidaceae.g__Bacteroides.s__Bacteroides_coprocola	0.759794	0	10	0.309809	0.36	12	0.0176725	0.98	11	0.308754	0.35	12	-0.289938	0.41	11	-0.29216	0.36	12	0.351906	0.24	12	0.203559	0.59	12	-0.0280007	0.93	12	0.340396	0.405158	0.771467	0.156903	0.323935	0.700336	0.366983	NA	NA	0.20562	NA	NA	-	-	-
k__Bacteria.p__Actinobacteria.c__Actinobacteria.o__Coriobacteriales.f__Coriobacteriaceae.g__Collinsella.s__Collinsella_aerofaciens_with_k__Bacteria.p__Bacteroidetes.c__Bacteroidia.o__Bacteroidales.f__Bacteroidaceae.g__Bacteroides.s__Bacteroides_coprocola	-0.245635	0.48	10	0.0390544	0.91	12	0.374011	0.24	11	-0.118436	0.7	12	-0.0211508	0.95	11	-0.589946	0	12	0.256443	0.35	12	-0.100681	0.75	12	-0.00845561	0.98	12	0.554844	0.956544	0.0814412	0.457557	0.334233	0.725556	NA	NA	0.131814	NA	0.3803	NA	-	-	-
k__Bacteria.p__Bacteroidetes.c__Bacteroidia.o__Bacteroidales.f__Bacteroidaceae.g__Bacteroides.s__Bacteroides_clarus_with_k__Bacteria.p__Bacteroidetes.c__Bacteroidia.o__Bacteroidales.f__Bacteroidaceae.g__Bacteroides.s__Bacteroides_coprophilus	0.300004	0.38	10	-0.518647	0.02	12	-0.0461183	0.9	11	-0.394451	0.09	12	0.757892	0.01	11	-0.183252	0.66	12	-0.183843	0.62	12	-0.386748	0.14	12	-0.0911976	0.83	12	0.346096	0.00213691	0.957527	0.203521	0.00868133	0.788512	NA	0.00995708	NA	NA	0.0272741	NA	-	RMT	-
k__Bacteria.p__Actinobacteria.c__Actinobacteria.o__Bifidobacteriales.f__Bifidobacteriaceae.g__Bifidobacterium.s__Bifidobacterium_breve_with_k__Bacteria.p__Bacteroidetes.c__Bacteroidia.o__Bacteroidales.f__Bacteroidaceae.g__Bacteroides.s__Bacteroides_dorei	-0.838635	0	10	0.092108	0.82	12	0.0713052	0.88	11	-0.131055	0.77	12	-0.352499	0.27	11	-0.390364	0.2	12	0.0766329	0.86	12	-0.126311	0.66	12	0.102935	0.81	12	0.0257139	0.638005	0.477452	0.0152264	0.816611	0.86685	0.0566783	NA	NA	0.0389813	NA	NA	control	-	-
k__Bacteria.p__Actinobacteria.c__Actinobacteria.o__Coriobacteriales.f__Coriobacteriaceae.g__Eggerthella.s__Eggerthella_unclassified_with_k__Bacteria.p__Bacteroidetes.c__Bacteroidia.o__Bacteroidales.f__Bacteroidaceae.g__Bacteroides.s__Bacteroides_dorei	0.241184	0.52	10	0.0138913	0.97	12	-0.132715	0.7	11	-0.197202	0.54	12	-0.712279	0	11	-0.366854	0.29	12	-0.0477825	0.94	12	0.0303734	0.91	12	-0.0303892	0.94	12	0.67254	0.0988973	0.742469	0.762335	0.342249	0.984944	NA	0.145057	NA	NA	0.386025	NA	-	-	-
k__Bacteria.p__Actinobacteria.c__Actinobacteria.o__Coriobacteriales.f__Coriobacteriaceae.g__Olsenella.s__Olsenella_unclassified_with_k__Bacteria.p__Bacteroidetes.c__Bacteroidia.o__Bacteroidales.f__Bacteroidaceae.g__Bacteroides.s__Bacteroides_dorei	0.258032	0.45	10	0.110944	0.71	12	0.129615	0.68	11	-0.372387	0.26	12	-0.636679	0.01	11	-0.185292	0.57	12	0.618236	0.01	12	0.404117	0.2	12	0.469378	0.08	12	0.060002	0.0440752	0.334603	0.949386	0.502753	0.812993	0.10325	0.0819094	NA	NA	0.532973	0.818766	-	-	-
k__Bacteria.p__Bacteroidetes.c__Bacteroidia.o__Bacteroidales.f__Bacteroidaceae.g__Bacteroides.s__Bacteroides_clarus_with_k__Bacteria.p__Bacteroidetes.c__Bacteroidia.o__Bacteroidales.f__Bacteroidaceae.g__Bacteroides.s__Bacteroides_faecis	-0.184927	0.58	10	-0.209473	0.51	12	0.420654	0.15	11	-0.246255	0.36	12	-0.920769	0	11	0.120171	0.72	12	-0.0743636	0.84	12	-0.0211256	0.91	12	0.126719	0.71	12	0.93063	0.00218716	0.747118	0.323772	0.00113249	0.906183	NA	0.0100312	NA	NA	0.00660762	NA	-	-	-
k__Bacteria.p__Actinobacteria.c__Actinobacteria.o__Bifidobacteriales.f__Bifidobacteriaceae.g__Bifidobacterium.s__Bifidobacterium_angulatum_with_k__Bacteria.p__Bacteroidetes.c__Bacteroidia.o__Bacteroidales.f__Bacteroidaceae.g__Bacteroides.s__Bacteroides_finegoldii	0.337955	0.37	10	0.146787	0.7	12	-0.080345	0.88	11	-0.237742	0.52	12	0.260779	0.43	11	-0.111643	0.8	12	-0.342295	0.31	12	0.0376455	0.9	12	0.622174	0.01	12	0.333398	0.894635	0.134183	0.704092	0.55735	0.0661488	NA	NA	0.189142	NA	NA	0.124817	-	-	-
k__Bacteria.p__Actinobacteria.c__Actinobacteria.o__Coriobacteriales.f__Coriobacteriaceae.g__Olsenella.s__Olsenella_unclassified_with_k__Bacteria.p__Bacteroidetes.c__Bacteroidia.o__Bacteroidales.f__Bacteroidaceae.g__Bacteroides.s__Bacteroides_finegoldii	0.0906998	0.86	10	-0.199687	0.54	12	-0.134256	0.72	11	-0.212127	0.5	12	0.553391	0.04	11	-0.90458	0	12	-0.0380773	0.93	12	-0.0993899	0.68	12	0.331889	0.28	12	0.826828	0.185617	0.000282766	0.835812	5.79735e-05	0.593109	NA	NA	0.00305108	NA	0.00128535	NA	-	-	-
k__Bacteria.p__Bacteroidetes.c__Bacteroidia.o__Bacteroidales.f__Bacteroidaceae.g__Bacteroides.s__Bacteroides_clarus_with_k__Bacteria.p__Bacteroidetes.c__Bacteroidia.o__Bacteroidales.f__Bacteroidaceae.g__Bacteroides.s__Bacteroides_fluxus	-0.150857	0.72	10	-0.0167741	0.96	12	0.640421	0.02	11	-0.469028	0.1	12	0.762634	0	11	0.344298	0.27	12	0.332004	0.34	12	-0.216539	0.5	12	-0.0223463	0.94	12	0.191477	0.0280959	0.274442	0.15039	0.00738032	0.477054	NA	0.0603835	NA	NA	0.0249005	NA	-	-	-
k__Bacteria.p__Bacteroidetes.c__Bacteroidia.o__Bacteroidales.f__Bacteroidaceae.g__Bacteroides.s__Bacteroides_coprocola_with_k__Bacteria.p__Bacteroidetes.c__Bacteroidia.o__Bacteroidales.f__Bacteroidaceae.g__Bacteroides.s__Bacteroides_fluxus	-0.68564	0.02	10	-0.712238	0	12	0.138663	0.68	11	0.314353	0.3	12	0.0233542	0.99	11	0.841162	0.02	12	0.182817	0.66	12	-0.256583	0.5	12	0.639039	0.03	12	0.0466579	0.151175	0.0820163	0.0660347	0.0338059	0.0955719	NA	0.198545	NA	0.113531	NA	NA	-	-	-
k__Bacteria.p__Bacteroidetes.c__Bacteroidia.o__Bacteroidales.f__Bacteroidaceae.g__Bacteroides.s__Bacteroides_coprophilus_with_k__Bacteria.p__Bacteroidetes.c__Bacteroidia.o__Bacteroidales.f__Bacteroidaceae.g__Bacteroides.s__Bacteroides_fluxus	0.305049	0.33	10	-0.241053	0.45	12	0.0602433	0.82	11	0.50083	0.07	12	0.495331	0.09	11	-0.213441	0.46	12	0.0310757	0.95	12	0.748368	0	12	-0.146548	0.65	12	0.544266	0.0329307	0.840614	0.532916	0.179715	0.0391991	NA	0.0672842	NA	NA	NA	0.0859754	-	-	-
k__Bacteria.p__Actinobacteria.c__Actinobacteria.o__Bifidobacteriales.f__Bifidobacteriaceae.g__Bifidobacterium.s__Bifidobacterium_pseudolongum_with_k__Bacteria.p__Bacteroidetes.c__Bacteroidia.o__Bacteroidales.f__Bacteroidaceae.g__Bacteroides.s__Bacteroides_fragilis	0.0158399	0.99	10	0.537059	0.04	12	0.0994211	0.81	11	-0.0405364	0.93	12	-0.041627	0.9	11	-0.0969314	0.8	12	0.0427119	0.89	12	0.591512	0.01	12	0.351835	0.16	12	0.98397	0.272229	0.612932	0.435392	0.990759	0.400993	NA	0.308503	NA	NA	NA	0.438357	-	-	-
k__Bacteria.p__Bacteroidetes.c__Bacteroidia.o__Bacteroidales.f__Bacteroidaceae.g__Bacteroides.s__Bacteroides_caccae_with_k__Bacteria.p__Bacteroidetes.c__Bacteroidia.o__Bacteroidales.f__Bacteroidaceae.g__Bacteroides.s__Bacteroides_fragilis	-0.366394	0.28	10	-0.264091	0.4	12	0.406919	0.12	11	0.196126	0.5	12	0.0310667	0.96	11	-0.518197	0.01	12	0.200112	0.5	12	0.451847	0.08	12	-0.24246	0.53	12	0.422095	0.270461	0.110179	0.215627	0.228697	0.291061	NA	NA	0.162389	NA	0.279919	NA	-	-	-
k__Bacteria.p__Bacteroidetes.c__Bacteroidia.o__Bacteroidales.f__Bacteroidaceae.g__Bacteroides.s__Bacteroides_dorei_with_k__Bacteria.p__Bacteroidetes.c__Bacteroidia.o__Bacteroidales.f__Bacteroidaceae.g__Bacteroides.s__Bacteroides_fragilis	0.151819	0.7	10	0.0676126	0.89	12	0.658156	0.02	11	0.569347	0.05	12	-0.242515	0.57	11	0.610823	0	12	-0.253856	0.42	12	-0.252153	0.53	12	0.065571	0.88	12	0.157022	0.738866	0.251217	0.282564	0.0922872	0.729431	NA	NA	0.291585	NA	0.149407	NA	-	-	-
k__Bacteria.p__Bacteroidetes.c__Bacteroidia.o__Bacteroidales.f__Bacteroidaceae.g__Bacteroides.s__Bacteroides_cellulosilyticus_with_k__Bacteria.p__Bacteroidetes.c__Bacteroidia.o__Bacteroidales.f__Bacteroidaceae.g__Bacteroides.s__Bacteroides_intestinalis	0.93426	0	10	0.349501	0.28	12	0.141109	0.69	11	-0.066402	0.9	12	0.293031	0.35	11	-0.0427411	0.92	12	0.200873	0.53	12	0.230328	0.44	12	0.186221	0.63	12	0.00111756	0.962485	0.875002	0.00562274	0.70241	0.995043	0.0056011	NA	NA	0.0188835	NA	NA	-	-	-
k__Archaea.p__Euryarchaeota.c__Methanobacteria.o__Methanobacteriales.f__Methanobacteriaceae.g__Methanobrevibacter.s__Methanobrevibacter_unclassified_with_k__Bacteria.p__Bacteroidetes.c__Bacteroidia.o__Bacteroidales.f__Bacteroidaceae.g__Bacteroides.s__Bacteroides_massiliensis	-0.732708	0.01	10	-0.115791	0.71	12	0.297955	0.31	11	-0.270931	0.38	12	-0.424436	0.17	11	-0.383535	0.19	12	0.22177	0.52	12	0.311254	0.32	12	0.320714	0.18	12	0.0706866	0.27585	0.212881	0.0524963	0.931759	0.969224	0.115122	NA	NA	0.0966385	NA	NA	-	-	-
k__Bacteria.p__Actinobacteria.c__Actinobacteria.o__Bifidobacteriales.f__Bifidobacteriaceae.g__Bifidobacterium.s__Bifidobacterium_breve_with_k__Bacteria.p__Bacteroidetes.c__Bacteroidia.o__Bacteroidales.f__Bacteroidaceae.g__Bacteroides.s__Bacteroides_massiliensis	-0.840708	0	10	0.222709	0.51	12	0.0579909	0.85	11	0.390333	0.22	12	0.196604	0.63	11	0.251853	0.49	12	0.165268	0.64	12	0.395052	0.18	12	0.0762553	0.81	12	0.00272636	0.883231	0.898969	0.00892603	0.900474	0.754623	0.0101127	NA	NA	0.0266359	NA	NA	control	-	-
k__Bacteria.p__Actinobacteria.c__Actinobacteria.o__Bifidobacteriales.f__Bifidobacteriaceae.g__Bifidobacterium.s__Bifidobacterium_longum_with_k__Bacteria.p__Bacteroidetes.c__Bacteroidia.o__Bacteroidales.f__Bacteroidaceae.g__Bacteroides.s__Bacteroides_massiliensis	-0.0656937	0.87	10	-0.651716	0.01	12	-0.332449	0.28	11	0.341	0.26	12	0.062993	0.86	11	0.453845	0.09	12	0.134241	0.69	12	0.391023	0.1	12	0.138721	0.68	12	0.702795	0.0347253	0.227108	0.354004	0.671603	0.796104	NA	0.0694505	NA	0.385252	NA	NA	-	-	-
k__Bacteria.p__Bacteroidetes.c__Bacteroidia.o__Bacteroidales.f__Bacteroidaceae.g__Bacteroides.s__Bacteroides_clarus_with_k__Bacteria.p__Bacteroidetes.c__Bacteroidia.o__Bacteroidales.f__Bacteroidaceae.g__Bacteroides.s__Bacteroides_massiliensis	0.383492	0.24	10	0.200305	0.5	12	0.404377	0.21	11	-0.584617	0.05	12	-0.142663	0.7	11	0.24251	0.43	12	0.800387	0.01	12	0.160062	0.68	12	0.0883563	0.81	12	0.000798955	0.742299	0.782538	0.877847	0.148956	0.0571605	0.00434013	NA	NA	NA	NA	0.111824	-	-	-
k__Bacteria.p__Bacteroidetes.c__Bacteroidia.o__Bacteroidales.f__Bacteroidaceae.g__Bacteroides.s__Bacteroides_fragilis_with_k__Bacteria.p__Bacteroidetes.c__Bacteroidia.o__Bacteroidales.f__Bacteroidaceae.g__Bacteroides.s__Bacteroides_massiliensis	-0.0339573	0.97	10	0.122357	0.75	12	0.841645	0	11	0.138298	0.67	12	-0.0356524	0.94	11	-0.128484	0.75	12	0.0472112	0.91	12	-0.359487	0.2	12	0.0394869	0.92	12	0.941965	0.557782	0.0106519	0.024371	0.846495	0.589482	NA	NA	0.032708	0.0537309	NA	NA	-	-	-
k__Bacteria.p__Actinobacteria.c__Actinobacteria.o__Bifidobacteriales.f__Bifidobacteriaceae.g__Bifidobacterium.s__Bifidobacterium_thermophilum_with_k__Bacteria.p__Bacteroidetes.c__Bacteroidia.o__Bacteroidales.f__Bacteroidaceae.g__Bacteroides.s__Bacteroides_nordii	0.698626	0.01	10	-0.264186	0.4	12	0.0197279	0.98	11	-0.13056	0.76	12	0.244237	0.53	11	-0.20501	0.54	12	0.282897	0.34	12	0.0243556	0.95	12	-0.464268	0.06	12	0.141812	0.560014	0.557049	0.0706036	0.607031	0.230414	0.184763	NA	NA	0.118771	NA	NA	-	-	-
k__Bacteria.p__Bacteroidetes.c__Bacteroidia.o__Bacteroidales.f__Bacteroidaceae.g__Bacteroides.s__Bacteroides_clarus_with_k__Bacteria.p__Bacteroidetes.c__Bacteroidia.o__Bacteroidales.f__Bacteroidaceae.g__Bacteroides.s__Bacteroides_nordii	-0.539332	0.11	10	0.226224	0.46	12	0.535844	0.07	11	0.350707	0.29	12	-0.178509	0.62	11	0.0214744	0.97	12	0.132089	0.71	12	-0.107405	0.81	12	-0.779539	0.01	12	0.141544	0.657849	0.00256668	0.0608614	0.519216	0.0307984	NA	NA	0.0117218	NA	NA	0.0717446	-	-	-
k__Bacteria.p__Bacteroidetes.c__Bacteroidia.o__Bacteroidales.f__Bacteroidaceae.g__Bacteroides.s__Bacteroides_fluxus_with_k__Bacteria.p__Bacteroidetes.c__Bacteroidia.o__Bacteroidales.f__Bacteroidaceae.g__Bacteroides.s__Bacteroides_nordii	0.344506	0.26	10	0.00539412	0.98	12	0.416668	0.22	11	-0.671812	0	12	0.133904	0.75	11	-0.359096	0.23	12	0.41112	0.11	12	0.420009	0.12	12	0.218324	0.57	12	0.0138805	0.629054	0.211289	0.630828	0.148621	0.864128	0.0357413	NA	NA	NA	0.203763	NA	-	-	-
k__Bacteria.p__Bacteroidetes.c__Bacteroidia.o__Bacteroidales.f__Bacteroidaceae.g__Bacteroides.s__Bacteroides_fragilis_with_k__Bacteria.p__Bacteroidetes.c__Bacteroidia.o__Bacteroidales.f__Bacteroidaceae.g__Bacteroides.s__Bacteroides_nordii	-0.0420104	0.91	10	0.0968517	0.85	12	0.822645	0	11	0.371421	0.13	12	-0.20476	0.61	11	0.0997424	0.75	12	-0.111007	0.78	12	-0.0481592	0.91	12	0.27734	0.39	12	0.522658	0.821343	0.0674858	0.0322161	0.469114	0.665064	NA	NA	0.114976	0.0656228	NA	NA	-	-	-
k__Bacteria.p__Bacteroidetes.c__Bacteroidia.o__Bacteroidales.f__Bacteroidaceae.g__Bacteroides.s__Bacteroides_intestinalis_with_k__Bacteria.p__Bacteroidetes.c__Bacteroidia.o__Bacteroidales.f__Bacteroidaceae.g__Bacteroides.s__Bacteroides_nordii	0.432992	0.08	10	0.0566561	0.89	12	0.226514	0.63	11	0.271123	0.46	12	-0.00738783	1	11	-0.00986625	0.99	12	0.685387	0	12	0.216064	0.61	12	-0.13109	0.74	12	0.48132	0.888456	0.752021	0.72185	0.785065	0.113538	0.496048	NA	NA	NA	NA	0.176961	-	-	-
k__Bacteria.p__Bacteroidetes.c__Bacteroidia.o__Bacteroidales.f__Bacteroidaceae.g__Bacteroides.s__Bacteroides_massiliensis_with_k__Bacteria.p__Bacteroidetes.c__Bacteroidia.o__Bacteroidales.f__Bacteroidaceae.g__Bacteroides.s__Bacteroides_nordii	-0.125802	0.78	10	0.454043	0.1	12	0.702647	0.01	11	-0.255039	0.41	12	-0.345822	0.25	11	-0.0734168	0.84	12	-0.0513994	0.9	12	-0.129415	0.7	12	0.197006	0.64	12	0.904089	0.187548	0.137733	0.152215	0.833107	0.765711	NA	NA	0.19138	0.200372	NA	NA	-	-	-
k__Bacteria.p__Actinobacteria.c__Actinobacteria.o__Bifidobacteriales.f__Bifidobacteriaceae.g__Bifidobacterium.s__Bifidobacterium_adolescentis_with_k__Bacteria.p__Bacteroidetes.c__Bacteroidia.o__Bacteroidales.f__Bacteroidaceae.g__Bacteroides.s__Bacteroides_ovatus	-0.61259	0.06	10	0.222882	0.51	12	-0.964311	0	11	0.0160387	0.95	12	-0.123265	0.8	11	0.102207	0.84	12	0.00344629	1	12	-0.0530199	0.9	12	0.0883878	0.85	12	0.267963	0.741533	4.98913e-06	2.57383e-05	0.896028	0.955246	NA	NA	0.000218025	0.0015073	NA	NA	-	-	-
k__Bacteria.p__Actinobacteria.c__Actinobacteria.o__Coriobacteriales.f__Coriobacteriaceae.g__Collinsella.s__Collinsella_aerofaciens_with_k__Bacteria.p__Bacteroidetes.c__Bacteroidia.o__Bacteroidales.f__Bacteroidaceae.g__Bacteroides.s__Bacteroides_ovatus	-0.6319	0.01	10	0.0158614	1	12	-0.0959674	0.9	11	0.663677	0.01	12	0.607349	0.03	11	0.606767	0.02	12	0.115975	0.78	12	0.126241	0.78	12	-0.450156	0.09	12	0.00915819	0.320308	0.0370173	0.281342	0.97372	0.331492	0.02579	NA	NA	0.31915	0.974976	NA	-	-	-
k__Bacteria.p__Actinobacteria.c__Actinobacteria.o__Coriobacteriales.f__Coriobacteriaceae.g__Collinsella.s__Collinsella_unclassified_with_k__Bacteria.p__Bacteroidetes.c__Bacteroidia.o__Bacteroidales.f__Bacteroidaceae.g__Bacteroides.s__Bacteroides_ovatus	0.157394	0.68	10	0.0620832	0.9	12	-0.0181459	0.94	11	-0.553915	0.01	12	0.101384	0.87	11	0.0232539	0.96	12	-0.145107	0.71	12	-0.0682233	0.84	12	0.0145161	0.94	12	0.283939	0.933571	0.996038	0.94327	0.24897	0.943563	0.318769	NA	NA	NA	0.299536	NA	-	-	-
k__Bacteria.p__Actinobacteria.c__Actinobacteria.o__Coriobacteriales.f__Coriobacteriaceae.g__Olsenella.s__Olsenella_unclassified_with_k__Bacteria.p__Bacteroidetes.c__Bacteroidia.o__Bacteroidales.f__Bacteroidaceae.g__Bacteroides.s__Bacteroides_ovatus	0.546825	0.05	10	0.339514	0.2	12	-0.639222	0.04	11	0.410539	0.18	12	-0.165026	0.66	11	0.0635892	0.89	12	0.517725	0.05	12	-0.494413	0.17	12	0.687176	0.01	12	0.930341	0.162263	0.00442971	0.016077	0.452591	0.00783489	NA	NA	0.0176239	NA	NA	0.026147	-	-	RMT
k__Bacteria.p__Bacteroidetes.c__Bacteroidia.o__Bacteroidales.f__Bacteroidaceae.g__Bacteroides.s__Bacteroides_caccae_with_k__Bacteria.p__Bacteroidetes.c__Bacteroidia.o__Bacteroidales.f__Bacteroidaceae.g__Bacteroides.s__Bacteroides_ovatus	-0.351466	0.25	10	-0.606109	0.04	12	0.247104	0.41	11	0.176297	0.58	12	0.0100072	0.99	11	0.429879	0.12	12	0.183216	0.62	12	-0.759623	0	12	0.116579	0.85	12	0.468027	0.106867	0.765091	0.14033	0.642283	0.0191762	NA	0.154736	NA	NA	NA	0.0512224	-	-	-
k__Bacteria.p__Bacteroidetes.c__Bacteroidia.o__Bacteroidales.f__Bacteroidaceae.g__Bacteroides.s__Bacteroides_dorei_with_k__Bacteria.p__Bacteroidetes.c__Bacteroidia.o__Bacteroidales.f__Bacteroidaceae.g__Bacteroides.s__Bacteroides_ovatus	0.878942	0.01	10	-0.297326	0.31	12	0.129894	0.79	11	-0.193999	0.61	12	0.243594	0.43	11	0.102425	0.84	12	0.416979	0.09	12	-0.173087	0.63	12	0.545681	0.01	12	0.00787718	0.495564	0.483631	0.00310065	0.641955	0.213071	0.0226368	NA	0.502608	0.0135762	NA	0.26823	-	-	-
k__Bacteria.p__Bacteroidetes.c__Bacteroidia.o__Bacteroidales.f__Bacteroidaceae.g__Bacteroides.s__Bacteroides_fragilis_with_k__Bacteria.p__Bacteroidetes.c__Bacteroidia.o__Bacteroidales.f__Bacteroidaceae.g__Bacteroides.s__Bacteroides_ovatus	-0.029946	0.92	10	0.154307	0.64	12	0.698539	0.01	11	0.213384	0.54	12	-0.12848	0.74	11	-0.363015	0.2	12	0.32272	0.35	12	-0.413762	0.12	12	0.133186	0.7	12	0.765874	0.449831	0.037018	0.17689	0.445606	0.233314	NA	NA	0.0757698	0.222341	NA	NA	-	-	-
k__Bacteria.p__Bacteroidetes.c__Bacteroidia.o__Bacteroidales.f__Bacteroidaceae.g__Bacteroides.s__Bacteroides_massiliensis_with_k__Bacteria.p__Bacteroidetes.c__Bacteroidia.o__Bacteroidales.f__Bacteroidaceae.g__Bacteroides.s__Bacteroides_ovatus	0.794834	0.01	10	-0.194947	0.62	12	0.700173	0.02	11	0.252262	0.31	12	-0.252017	0.31	11	0.0281699	0.91	12	-0.0708604	0.84	12	0.0298028	0.98	12	0.116183	0.83	12	0.0660002	0.81888	0.17055	0.0199743	0.569499	0.923665	0.110044	NA	NA	0.0471433	NA	NA	RMT	-	-
k__Bacteria.p__Bacteroidetes.c__Bacteroidia.o__Bacteroidales.f__Bacteroidaceae.g__Bacteroides.s__Bacteroides_caccae_with_k__Bacteria.p__Bacteroidetes.c__Bacteroidia.o__Bacteroidales.f__Bacteroidaceae.g__Bacteroides.s__Bacteroides_plebeius	0.443129	0.13	10	0.391688	0.23	12	0.390788	0.22	11	-0.384362	0.18	12	0.199867	0.58	11	-0.562704	0.04	12	-0.115357	0.71	12	-0.757549	0.01	12	0.33724	0.22	12	0.211032	0.00607195	0.0473503	0.99026	0.207934	0.0154013	NA	0.0196594	NA	NA	NA	0.0428318	-	-	-
k__Bacteria.p__Bacteroidetes.c__Bacteroidia.o__Bacteroidales.f__Bacteroidaceae.g__Bacteroides.s__Bacteroides_coprocola_with_k__Bacteria.p__Bacteroidetes.c__Bacteroidia.o__Bacteroidales.f__Bacteroidaceae.g__Bacteroides.s__Bacteroides_plebeius	0.00440769	0.98	10	-0.0142086	0.98	12	-0.0573394	0.95	11	0.645621	0.03	12	0.344127	0.22	11	0.824488	0	12	0.105357	0.82	12	0.315443	0.3	12	0.722698	0	12	0.23291	0.68732	0.0303172	0.992319	0.247284	0.208547	NA	NA	0.0665761	NA	0.298433	0.264587	-	-	-
k__Bacteria.p__Bacteroidetes.c__Bacteroidia.o__Bacteroidales.f__Bacteroidaceae.g__Bacteroides.s__Bacteroides_faecis_with_k__Bacteria.p__Bacteroidetes.c__Bacteroidia.o__Bacteroidales.f__Bacteroidaceae.g__Bacteroides.s__Bacteroides_plebeius	7.23137e-05	1	10	0.254799	0.38	12	0.726972	0.01	11	0.180632	0.63	12	-0.612528	0.03	11	-0.260934	0.37	12	-0.0597726	0.93	12	-0.0761125	0.85	12	0.244884	0.52	12	0.867821	0.128711	0.0497349	0.175857	0.18252	0.737856	NA	NA	0.0928621	0.221475	NA	NA	-	-	-
k__Bacteria.p__Bacteroidetes.c__Bacteroidia.o__Bacteroidales.f__Bacteroidaceae.g__Bacteroides.s__Bacteroides_fluxus_with_k__Bacteria.p__Bacteroidetes.c__Bacteroidia.o__Bacteroidales.f__Bacteroidaceae.g__Bacteroides.s__Bacteroides_plebeius	-0.121357	0.73	10	0.154469	0.66	12	0.110967	0.71	11	0.512059	0.05	12	0.369601	0.14	11	0.893453	0	12	0.363805	0.29	12	0.580089	0.02	12	0.494265	0.09	12	0.379244	0.560272	0.0192651	0.84562	0.0632614	0.835894	NA	NA	0.0478344	NA	0.116845	NA	-	-	-
k__Bacteria.p__Bacteroidetes.c__Bacteroidia.o__Bacteroidales.f__Bacteroidaceae.g__Bacteroides.s__Bacteroides_ovatus_with_k__Bacteria.p__Bacteroidetes.c__Bacteroidia.o__Bacteroidales.f__Bacteroidaceae.g__Bacteroides.s__Bacteroides_plebeius	-0.109938	0.76	10	-0.21437	0.63	12	0.110019	0.81	11	-0.424691	0.08	12	0.363092	0.22	11	-0.389893	0.13	12	-0.40937	0.15	12	0.958924	0	12	0.195007	0.64	12	0.754678	1.61851e-05	0.380562	0.791663	0.15974	1.34396e-06	NA	0.000540252	NA	NA	NA	0.000127079	-	-	-
k__Bacteria.p__Actinobacteria.c__Actinobacteria.o__Bifidobacteriales.f__Bifidobacteriaceae.g__Bifidobacterium.s__Bifidobacterium_pseudocatenulatum_with_k__Bacteria.p__Bacteroidetes.c__Bacteroidia.o__Bacteroidales.f__Bacteroidaceae.g__Bacteroides.s__Bacteroides_salyersiae	0.214945	0.6	10	0.286831	0.37	12	-0.00134245	1	11	0.147062	0.61	12	0.198619	0.58	11	0.0733272	0.87	12	0.0283999	0.96	12	0.940031	0	12	0.175387	0.55	12	0.927843	0.00146244	0.933639	0.822121	0.965386	0.000311411	NA	0.00796969	NA	NA	NA	0.00259073	-	-	RMT
k__Bacteria.p__Actinobacteria.c__Actinobacteria.o__Coriobacteriales.f__Coriobacteriaceae.g__Collinsella.s__Collinsella_aerofaciens_with_k__Bacteria.p__Bacteroidetes.c__Bacteroidia.o__Bacteroidales.f__Bacteroidaceae.g__Bacteroides.s__Bacteroides_sp_1_1_6	-0.0152523	0.97	10	-0.0205681	0.96	12	0.305272	0.36	11	0.0341813	0.89	12	0.148992	0.67	11	0.034264	0.94	12	-0.638421	0.01	12	-0.479704	0.07	12	-0.329759	0.21	12	0.181992	0.346623	0.394617	0.743215	0.963501	0.679924	0.222729	NA	NA	NA	NA	0.697127	-	-	-
k__Bacteria.p__Bacteroidetes.c__Bacteroidia.o__Bacteroidales.f__Bacteroidaceae.g__Bacteroides.s__Bacteroides_cellulosilyticus_with_k__Bacteria.p__Bacteroidetes.c__Bacteroidia.o__Bacteroidales.f__Bacteroidaceae.g__Bacteroides.s__Bacteroides_sp_1_1_6	-0.0548772	0.87	10	0.245345	0.48	12	0.0720719	0.84	11	0.000508318	0.99	12	0.659933	0.01	11	0.215674	0.53	12	-0.168072	0.63	12	0.0975638	0.8	12	-0.0640669	0.87	12	0.934833	0.328955	0.834752	0.82785	0.246868	0.849196	NA	0.360656	NA	NA	0.298395	NA	-	-	-
k__Bacteria.p__Bacteroidetes.c__Bacteroidia.o__Bacteroidales.f__Bacteroidaceae.g__Bacteroides.s__Bacteroides_coprophilus_with_k__Bacteria.p__Bacteroidetes.c__Bacteroidia.o__Bacteroidales.f__Bacteroidaceae.g__Bacteroides.s__Bacteroides_sp_1_1_6	-0.0678725	0.91	10	0.199264	0.5	12	-0.847573	0	11	0.206249	0.52	12	-0.0192646	0.93	11	0.0464674	0.91	12	-0.191784	0.52	12	0.357768	0.24	12	-0.154975	0.69	12	0.683461	0.719975	0.0177535	0.00767322	0.887316	0.402843	NA	NA	0.0445877	0.0237114	NA	NA	-	-	-
k__Bacteria.p__Bacteroidetes.c__Bacteroidia.o__Bacteroidales.f__Bacteroidaceae.g__Bacteroides.s__Bacteroides_intestinalis_with_k__Bacteria.p__Bacteroidetes.c__Bacteroidia.o__Bacteroidales.f__Bacteroidaceae.g__Bacteroides.s__Bacteroides_sp_1_1_6	-0.0166463	0.95	10	0.215885	0.48	12	-0.305782	0.37	11	-0.0768008	0.79	12	-0.202165	0.55	11	-0.231164	0.44	12	-0.120307	0.71	12	0.720439	0.01	12	-0.0417585	0.94	12	0.978825	0.0667937	0.842484	0.544847	0.938853	0.0521435	NA	0.110817	NA	NA	NA	0.105152	-	-	-
k__Bacteria.p__Actinobacteria.c__Actinobacteria.o__Coriobacteriales.f__Coriobacteriaceae.g__Collinsella.s__Collinsella_aerofaciens_with_k__Bacteria.p__Bacteroidetes.c__Bacteroidia.o__Bacteroidales.f__Bacteroidaceae.g__Bacteroides.s__Bacteroides_stercoris	0.0260098	0.97	10	-0.181899	0.66	12	-0.133527	0.75	11	-0.101667	0.72	12	-0.109653	0.72	11	-0.82189	0	12	-0.139963	0.7	12	-0.124167	0.71	12	-0.172432	0.63	12	0.943459	0.986789	0.0503806	0.912517	0.0373973	0.994312	NA	NA	0.0934876	NA	0.0810203	NA	-	-	-
k__Bacteria.p__Actinobacteria.c__Actinobacteria.o__Coriobacteriales.f__Coriobacteriaceae.g__Olsenella.s__Olsenella_unclassified_with_k__Bacteria.p__Bacteroidetes.c__Bacteroidia.o__Bacteroidales.f__Bacteroidaceae.g__Bacteroides.s__Bacteroides_stercoris	0.540897	0.07	10	0.370977	0.25	12	-0.511578	0.07	11	-0.527706	0.05	12	-0.296212	0.38	11	-0.0654043	0.77	12	0.220681	0.59	12	0.181761	0.56	12	0.582321	0.01	12	0.0477979	0.344417	0.0377667	0.0485399	0.541705	0.525344	NA	NA	0.0767629	NA	NA	0.552618	-	-	-
k__Bacteria.p__Bacteroidetes.c__Bacteroidia.o__Bacteroidales.f__Bacteroidaceae.g__Bacteroides.s__Bacteroides_caccae_with_k__Bacteria.p__Bacteroidetes.c__Bacteroidia.o__Bacteroidales.f__Bacteroidaceae.g__Bacteroides.s__Bacteroides_stercoris	0.408991	0.21	10	-0.103077	0.78	12	0.310028	0.33	11	-0.109789	0.78	12	0.568379	0.06	11	-0.753944	0.01	12	0.278876	0.37	12	-0.20164	0.5	12	0.205394	0.58	12	0.518789	0.166771	0.0103153	0.514541	0.00355334	0.5346	NA	NA	0.0320852	NA	0.0142608	NA	-	-	-
k__Bacteria.p__Bacteroidetes.c__Bacteroidia.o__Bacteroidales.f__Bacteroidaceae.g__Bacteroides.s__Bacteroides_clarus_with_k__Bacteria.p__Bacteroidetes.c__Bacteroidia.o__Bacteroidales.f__Bacteroidaceae.g__Bacteroides.s__Bacteroides_stercoris	0.499122	0.13	10	0.0167015	0.98	12	0.557085	0.11	11	0.752474	0	12	0.595407	0.08	11	0.357528	0.21	12	-0.0780882	0.79	12	-0.274608	0.4	12	0.649531	0.02	12	0.0790701	0.127955	0.69145	0.390686	0.43925	0.0592108	0.123058	NA	NA	NA	0.471911	NA	-	-	-
k__Bacteria.p__Bacteroidetes.c__Bacteroidia.o__Bacteroidales.f__Bacteroidaceae.g__Bacteroides.s__Bacteroides_dorei_with_k__Bacteria.p__Bacteroidetes.c__Bacteroidia.o__Bacteroidales.f__Bacteroidaceae.g__Bacteroides.s__Bacteroides_stercoris	0.295037	0.37	10	-0.215327	0.53	12	0.535344	0.05	11	0.886618	0	12	0.533252	0.07	11	0.450819	0.13	12	-0.0669749	0.86	12	-0.164541	0.63	12	0.324631	0.3	12	0.0054181	0.178749	0.86412	0.232481	0.105768	0.52798	0.0170367	NA	NA	NA	0.161568	NA	-	-	-
k__Bacteria.p__Bacteroidetes.c__Bacteroidia.o__Bacteroidales.f__Bacteroidaceae.g__Bacteroides.s__Bacteroides_faecis_with_k__Bacteria.p__Bacteroidetes.c__Bacteroidia.o__Bacteroidales.f__Bacteroidaceae.g__Bacteroides.s__Bacteroides_stercoris	-0.00305068	1	10	-0.0517129	0.89	12	0.219878	0.55	11	-0.107739	0.72	12	-0.632003	0.01	11	-0.452769	0.12	12	-0.0547201	0.89	12	0.3507	0.2	12	0.12414	0.76	12	0.978331	0.0709265	0.272503	0.838045	0.415946	0.669184	NA	0.115272	NA	NA	0.451432	NA	-	-	-
k__Bacteria.p__Bacteroidetes.c__Bacteroidia.o__Bacteroidales.f__Bacteroidaceae.g__Bacteroides.s__Bacteroides_fragilis_with_k__Bacteria.p__Bacteroidetes.c__Bacteroidia.o__Bacteroidales.f__Bacteroidaceae.g__Bacteroides.s__Bacteroides_stercoris	0.087439	0.91	10	0.0600498	0.9	12	0.921091	0	11	0.38883	0.18	12	0.0322029	0.95	11	0.23761	0.46	12	-0.0635736	0.87	12	-0.460448	0.15	12	-0.389152	0.18	12	0.592023	0.416792	0.000153835	0.00203951	0.738457	0.621913	NA	NA	0.00211294	0.0110267	NA	NA	RFT	-	-
k__Bacteria.p__Bacteroidetes.c__Bacteroidia.o__Bacteroidales.f__Bacteroidaceae.g__Bacteroides.s__Bacteroides_intestinalis_with_k__Bacteria.p__Bacteroidetes.c__Bacteroidia.o__Bacteroidales.f__Bacteroidaceae.g__Bacteroides.s__Bacteroides_stercoris	-0.0117986	0.96	10	-0.0153282	0.96	12	0.665888	0	11	0.10164	0.8	12	0.364701	0.2	11	0.381463	0.14	12	-0.485678	0.12	12	0.273391	0.35	12	0.110663	0.72	12	0.36677	0.691008	0.361217	0.168563	0.779346	0.192682	NA	NA	0.3917	0.215182	NA	NA	-	-	-
k__Bacteria.p__Bacteroidetes.c__Bacteroidia.o__Bacteroidales.f__Bacteroidaceae.g__Bacteroides.s__Bacteroides_massiliensis_with_k__Bacteria.p__Bacteroidetes.c__Bacteroidia.o__Bacteroidales.f__Bacteroidaceae.g__Bacteroides.s__Bacteroides_stercoris	0.441049	0.1	10	-0.330121	0.32	12	0.879165	0	11	-0.651248	0	12	-0.241686	0.42	11	-0.441133	0.1	12	-0.0810071	0.83	12	0.308316	0.34	12	0.188938	0.62	12	0.0430674	0.320722	0.000651521	0.00197141	0.545831	0.686927	0.0818573	NA	0.0050392	0.0109223	0.572088	NA	-	-	-
k__Bacteria.p__Bacteroidetes.c__Bacteroidia.o__Bacteroidales.f__Bacteroidaceae.g__Bacteroides.s__Bacteroides_nordii_with_k__Bacteria.p__Bacteroidetes.c__Bacteroidia.o__Bacteroidales.f__Bacteroidaceae.g__Bacteroides.s__Bacteroides_stercoris	-0.0906273	0.76	10	-0.160357	0.69	12	0.699966	0.01	11	0.218245	0.45	12	-0.601046	0.06	11	-0.0952873	0.84	12	-0.623356	0.04	12	0.18736	0.58	12	-0.577562	0.01	12	0.121511	0.188502	0.00672367	0.0695446	0.162457	0.0946868	NA	NA	0.0237914	0.117836	NA	0.157073	-	-	-
k__Bacteria.p__Bacteroidetes.c__Bacteroidia.o__Bacteroidales.f__Bacteroidaceae.g__Bacteroides.s__Bacteroides_ovatus_with_k__Bacteria.p__Bacteroidetes.c__Bacteroidia.o__Bacteroidales.f__Bacteroidaceae.g__Bacteroides.s__Bacteroides_stercoris	0.477699	0.11	10	0.513472	0.09	12	0.77963	0	11	-0.39041	0.19	12	0.334354	0.22	11	-0.450525	0.13	12	-0.143291	0.69	12	0.476422	0.05	12	-0.0392117	0.95	12	0.170761	0.895026	0.00564869	0.514223	0.170497	0.319336	NA	NA	0.0209606	0.537154	NA	NA	-	-	-
k__Bacteria.p__Bacteroidetes.c__Bacteroidia.o__Bacteroidales.f__Bacteroidaceae.g__Bacteroides.s__Bacteroides_plebeius_with_k__Bacteria.p__Bacteroidetes.c__Bacteroidia.o__Bacteroidales.f__Bacteroidaceae.g__Bacteroides.s__Bacteroides_stercoris	0.389627	0.17	10	-0.172368	0.61	12	-0.00887542	0.98	11	-0.0726055	0.81	12	0.538756	0.06	11	0.53832	0.09	12	-0.434392	0.12	12	0.422979	0.12	12	0.749361	0.01	12	0.220187	0.228602	0.127449	0.498142	0.261889	0.00854245	NA	NA	0.181418	NA	NA	0.0279601	-	-	-
k__Bacteria.p__Actinobacteria.c__Actinobacteria.o__Bifidobacteriales.f__Bifidobacteriaceae.g__Bifidobacterium.s__Bifidobacterium_adolescentis_with_k__Bacteria.p__Bacteroidetes.c__Bacteroidia.o__Bacteroidales.f__Bacteroidaceae.g__Bacteroides.s__Bacteroides_thetaiotaomicron	-0.57901	0.03	10	0.164829	0.59	12	-0.733508	0	11	0.0975201	0.79	12	0.296666	0.39	11	0.169135	0.58	12	-0.240262	0.46	12	-0.0513387	0.87	12	0.0408916	0.91	12	0.321772	0.757673	0.0475775	0.0601778	0.910761	0.82555	NA	NA	0.0903973	0.106995	NA	NA	-	-	-
k__Bacteria.p__Actinobacteria.c__Actinobacteria.o__Bifidobacteriales.f__Bifidobacteriaceae.g__Bifidobacterium.s__Bifidobacterium_breve_with_k__Bacteria.p__Bacteroidetes.c__Bacteroidia.o__Bacteroidales.f__Bacteroidaceae.g__Bacteroides.s__Bacteroides_thetaiotaomicron	-0.854789	0	10	0.194622	0.62	12	0.151619	0.68	11	0.028014	0.98	12	0.383883	0.21	11	0.00102769	1	12	-0.117634	0.74	12	-0.234365	0.39	12	0.0949383	0.77	12	0.0212402	0.395017	0.95094	0.00542803	0.655068	0.772981	0.049268	NA	NA	0.0183612	NA	NA	control	-	-
k__Bacteria.p__Actinobacteria.c__Actinobacteria.o__Coriobacteriales.f__Coriobacteriaceae.g__Olsenella.s__Olsenella_unclassified_with_k__Bacteria.p__Bacteroidetes.c__Bacteroidia.o__Bacteroidales.f__Bacteroidaceae.g__Bacteroides.s__Bacteroides_thetaiotaomicron	0.370435	0.24	10	-0.419537	0.21	12	-0.58685	0.06	11	0.0932769	0.83	12	0.766878	0	11	-0.117549	0.67	12	-0.334482	0.35	12	-0.0283089	0.95	12	-0.0548667	0.9	12	0.329692	0.00887483	0.382501	0.0993497	0.0492881	0.753553	NA	0.026244	NA	NA	0.0990869	NA	-	-	-
k__Bacteria.p__Bacteroidetes.c__Bacteroidia.o__Bacteroidales.f__Bacteroidaceae.g__Bacteroides.s__Bacteroides_coprophilus_with_k__Bacteria.p__Bacteroidetes.c__Bacteroidia.o__Bacteroidales.f__Bacteroidaceae.g__Bacteroides.s__Bacteroides_thetaiotaomicron	0.0154657	0.97	10	0.0174077	0.99	12	-0.0287774	0.87	11	0.649615	0.01	12	-0.168177	0.58	11	-0.19151	0.56	12	0.00400175	1	12	-0.253066	0.47	12	0.0574492	0.91	12	0.184812	0.836771	0.863705	0.994525	0.0674069	0.77277	0.224872	NA	NA	NA	0.120603	NA	-	-	-
k__Bacteria.p__Bacteroidetes.c__Bacteroidia.o__Bacteroidales.f__Bacteroidaceae.g__Bacteroides.s__Bacteroides_dorei_with_k__Bacteria.p__Bacteroidetes.c__Bacteroidia.o__Bacteroidales.f__Bacteroidaceae.g__Bacteroides.s__Bacteroides_thetaiotaomicron	0.843892	0.02	10	-0.0109315	0.98	12	0.335208	0.27	11	-0.385872	0.15	12	-0.662238	0.01	11	-0.0509291	0.9	12	-0.265472	0.43	12	0.504662	0.07	12	-0.120108	0.72	12	0.00186541	0.020504	0.586385	0.0430458	0.307895	0.174213	NA	0.0482836	NA	NA	0.354796	NA	-	-	-
k__Bacteria.p__Bacteroidetes.c__Bacteroidia.o__Bacteroidales.f__Bacteroidaceae.g__Bacteroides.s__Bacteroides_finegoldii_with_k__Bacteria.p__Bacteroidetes.c__Bacteroidia.o__Bacteroidales.f__Bacteroidaceae.g__Bacteroides.s__Bacteroides_thetaiotaomicron	0.207269	0.54	10	0.0652599	0.93	12	0.165049	0.57	11	-0.0146284	0.98	12	0.381186	0.19	11	0.11538	0.77	12	0.0882996	0.79	12	-0.542493	0.05	12	-0.763169	0	12	0.905122	0.103105	0.0212202	0.955823	0.684448	0.0637982	NA	NA	0.0509518	NA	NA	0.120918	-	-	-
k__Bacteria.p__Bacteroidetes.c__Bacteroidia.o__Bacteroidales.f__Bacteroidaceae.g__Bacteroides.s__Bacteroides_fluxus_with_k__Bacteria.p__Bacteroidetes.c__Bacteroidia.o__Bacteroidales.f__Bacteroidaceae.g__Bacteroides.s__Bacteroides_thetaiotaomicron	0.264659	0.47	10	0.0251283	0.94	12	0.236345	0.42	11	0.734617	0	12	-0.265976	0.48	11	0.711994	0.02	12	-0.0605967	0.89	12	-0.255749	0.46	12	-0.173451	0.58	12	0.0984568	0.77812	0.0745055	0.860441	0.0200409	0.912658	0.142686	NA	NA	NA	0.0495494	NA	-	RMT	-
k__Bacteria.p__Bacteroidetes.c__Bacteroidia.o__Bacteroidales.f__Bacteroidaceae.g__Bacteroides.s__Bacteroides_massiliensis_with_k__Bacteria.p__Bacteroidetes.c__Bacteroidia.o__Bacteroidales.f__Bacteroidaceae.g__Bacteroides.s__Bacteroides_thetaiotaomicron	0.689906	0.01	10	0.119219	0.68	12	0.779081	0.01	11	0.330178	0.21	12	0.22198	0.5	11	0.475232	0.1	12	-0.222803	0.56	12	-0.0702627	0.77	12	-0.228907	0.44	12	0.100151	0.824248	0.0297814	0.132839	0.832438	0.926485	0.143704	NA	0.0656072	0.182398	NA	NA	-	-	-
k__Bacteria.p__Bacteroidetes.c__Bacteroidia.o__Bacteroidales.f__Bacteroidaceae.g__Bacteroides.s__Bacteroides_ovatus_with_k__Bacteria.p__Bacteroidetes.c__Bacteroidia.o__Bacteroidales.f__Bacteroidaceae.g__Bacteroides.s__Bacteroides_thetaiotaomicron	0.922583	0.02	10	0.38122	0.21	12	0.693903	0	11	-0.167547	0.6	12	0.00428514	1	11	-0.224633	0.52	12	-0.378542	0.17	12	-0.240727	0.36	12	-0.0583505	0.93	12	0.000109612	0.384045	0.0591105	0.0566351	0.884981	0.770364	NA	NA	0.10374	0.102446	NA	NA	-	-	-
k__Bacteria.p__Bacteroidetes.c__Bacteroidia.o__Bacteroidales.f__Bacteroidaceae.g__Bacteroides.s__Bacteroides_plebeius_with_k__Bacteria.p__Bacteroidetes.c__Bacteroidia.o__Bacteroidales.f__Bacteroidaceae.g__Bacteroides.s__Bacteroides_thetaiotaomicron	-0.011469	0.96	10	-0.0382827	0.91	12	-0.266966	0.38	11	0.171118	0.56	12	-0.636323	0.04	11	0.659876	0.01	12	-0.0418724	0.91	12	-0.160416	0.63	12	0.273029	0.39	12	0.888123	0.297833	0.0900322	0.848615	0.00618417	0.624939	NA	NA	0.140116	NA	0.0221148	NA	-	-	-
k__Bacteria.p__Bacteroidetes.c__Bacteroidia.o__Bacteroidales.f__Bacteroidaceae.g__Bacteroides.s__Bacteroides_stercoris_with_k__Bacteria.p__Bacteroidetes.c__Bacteroidia.o__Bacteroidales.f__Bacteroidaceae.g__Bacteroides.s__Bacteroides_thetaiotaomicron	0.390902	0.16	10	0.144905	0.66	12	0.888741	0	11	-0.282028	0.4	12	-0.582664	0.05	11	0.326479	0.26	12	0.330412	0.29	12	-0.220999	0.48	12	0.254691	0.4	12	0.278641	0.247067	0.031293	0.0250587	0.109511	0.428589	NA	NA	0.0672264	0.0542263	NA	NA	-	-	-
k__Bacteria.p__Actinobacteria.c__Actinobacteria.o__Bifidobacteriales.f__Bifidobacteriaceae.g__Bifidobacterium.s__Bifidobacterium_longum_with_k__Bacteria.p__Bacteroidetes.c__Bacteroidia.o__Bacteroidales.f__Bacteroidaceae.g__Bacteroides.s__Bacteroides_uniformis	-0.425143	0.16	10	0.0128342	1	12	-0.772468	0	11	0.254235	0.42	12	0.0872759	0.77	11	0.144825	0.72	12	0.371738	0.26	12	0.224578	0.53	12	0.161115	0.51	12	0.208439	0.897926	0.0210578	0.10143	0.935982	0.88357	NA	NA	0.0509241	0.154788	NA	NA	-	-	-
k__Bacteria.p__Bacteroidetes.c__Bacteroidia.o__Bacteroidales.f__Bacteroidaceae.g__Bacteroides.s__Bacteroides_coprophilus_with_k__Bacteria.p__Bacteroidetes.c__Bacteroidia.o__Bacteroidales.f__Bacteroidaceae.g__Bacteroides.s__Bacteroides_uniformis	0.0199877	0.96	10	-0.0436032	0.91	12	-0.390676	0.25	11	0.137962	0.72	12	0.607813	0.01	11	0.379829	0.22	12	0.291601	0.34	12	0.160045	0.58	12	0.538619	0.06	12	0.852954	0.285872	0.0903861	0.651917	0.506652	0.633139	NA	0.320645	NA	NA	0.535643	NA	-	-	-
k__Bacteria.p__Bacteroidetes.c__Bacteroidia.o__Bacteroidales.f__Bacteroidaceae.g__Bacteroides.s__Bacteroides_fragilis_with_k__Bacteria.p__Bacteroidetes.c__Bacteroidia.o__Bacteroidales.f__Bacteroidaceae.g__Bacteroides.s__Bacteroides_uniformis	-0.173202	0.63	10	0.528052	0.1	12	0.677972	0.01	11	0.0980759	0.77	12	-0.394114	0.17	11	-0.324949	0.26	12	-0.297475	0.35	12	-0.18623	0.57	12	0.0731245	0.79	12	0.682537	0.0901926	0.0541037	0.133291	0.510902	0.711543	NA	NA	0.097865	0.182398	NA	NA	-	-	-
k__Bacteria.p__Bacteroidetes.c__Bacteroidia.o__Bacteroidales.f__Bacteroidaceae.g__Bacteroides.s__Bacteroides_ovatus_with_k__Bacteria.p__Bacteroidetes.c__Bacteroidia.o__Bacteroidales.f__Bacteroidaceae.g__Bacteroides.s__Bacteroides_uniformis	0.455522	0.11	10	-0.199585	0.54	12	0.732058	0	11	0.0560344	0.79	12	0.0299368	0.94	11	-0.01256	0.99	12	0.0650966	0.86	12	-0.00557952	0.99	12	-0.0253701	0.96	12	0.626057	0.872221	0.0812074	0.0612171	0.989268	0.979804	NA	NA	0.131679	0.107618	NA	NA	-	-	-
k__Bacteria.p__Actinobacteria.c__Actinobacteria.o__Bifidobacteriales.f__Bifidobacteriaceae.g__Bifidobacterium.s__Bifidobacterium_thermophilum_with_k__Bacteria.p__Bacteroidetes.c__Bacteroidia.o__Bacteroidales.f__Bacteroidaceae.g__Bacteroides.s__Bacteroides_vulgatus	0.660358	0.01	10	0.0981983	0.81	12	0.0402602	0.89	11	0.355633	0.12	12	-0.124732	0.76	11	-0.181865	0.59	12	-0.488184	0.11	12	0.696273	0.02	12	0.361184	0.19	12	0.0230165	0.0985445	0.486747	0.272331	0.436796	0.0110074	0.05252	NA	NA	0.31081	NA	NA	-	-	-
k__Bacteria.p__Bacteroidetes.c__Bacteroidia.o__Bacteroidales.f__Bacteroidaceae.g__Bacteroides.s__Bacteroides_caccae_with_k__Bacteria.p__Bacteroidetes.c__Bacteroidia.o__Bacteroidales.f__Bacteroidaceae.g__Bacteroides.s__Bacteroides_vulgatus	-0.666341	0.03	10	0.432287	0.13	12	-0.029807	0.92	11	0.135191	0.72	12	-0.306411	0.37	11	0.817995	0	12	0.0220393	0.99	12	0.0707054	0.82	12	0.329028	0.31	12	0.136043	0.275855	0.0432687	0.0420134	0.00768453	0.765698	NA	NA	0.0853654	NA	0.0255931	NA	-	-	-
k__Bacteria.p__Bacteroidetes.c__Bacteroidia.o__Bacteroidales.f__Bacteroidaceae.g__Bacteroides.s__Bacteroides_dorei_with_k__Bacteria.p__Bacteroidetes.c__Bacteroidia.o__Bacteroidales.f__Bacteroidaceae.g__Bacteroides.s__Bacteroides_vulgatus	0.26824	0.41	10	0.775645	0.01	12	0.681488	0.01	11	-0.37631	0.15	12	-0.596717	0.06	11	-0.582006	0.02	12	0.581385	0.03	12	-0.143692	0.7	12	-0.144619	0.67	12	0.0758232	0.0012536	0.00783983	0.307218	0.792691	0.139885	NA	0.00722265	0.0265936	0.340666	NA	NA	-	-	-
k__Bacteria.p__Bacteroidetes.c__Bacteroidia.o__Bacteroidales.f__Bacteroidaceae.g__Bacteroides.s__Bacteroides_massiliensis_with_k__Bacteria.p__Bacteroidetes.c__Bacteroidia.o__Bacteroidales.f__Bacteroidaceae.g__Bacteroides.s__Bacteroides_vulgatus	0.0120934	0.97	10	0.483981	0.09	12	0.74811	0	11	0.661305	0.01	12	0.141322	0.71	11	0.404607	0.15	12	0.313476	0.24	12	0.69201	0.01	12	-0.206269	0.48	12	0.285238	0.344247	0.0518688	0.181211	0.401422	0.0794002	0.319801	0.375543	0.09564	0.225791	0.43812	0.140477	-	-	-
k__Bacteria.p__Bacteroidetes.c__Bacteroidia.o__Bacteroidales.f__Bacteroidaceae.g__Bacteroides.s__Bacteroides_nordii_with_k__Bacteria.p__Bacteroidetes.c__Bacteroidia.o__Bacteroidales.f__Bacteroidaceae.g__Bacteroides.s__Bacteroides_vulgatus	0.693964	0.01	10	0.00953422	1	12	0.581112	0.07	11	0.321468	0.24	12	0.44806	0.1	11	-0.101354	0.83	12	-0.375957	0.2	12	0.15177	0.71	12	-0.356117	0.24	12	0.0417794	0.611625	0.0894556	0.196921	0.450382	0.420728	0.0808696	NA	NA	0.241162	NA	NA	-	-	-
k__Bacteria.p__Bacteroidetes.c__Bacteroidia.o__Bacteroidales.f__Bacteroidaceae.g__Bacteroides.s__Bacteroides_stercoris_with_k__Bacteria.p__Bacteroidetes.c__Bacteroidia.o__Bacteroidales.f__Bacteroidaceae.g__Bacteroides.s__Bacteroides_vulgatus	-0.179226	0.61	10	-0.251432	0.38	12	0.634877	0.02	11	-0.682371	0	12	-0.756581	0	11	-0.738947	0.01	12	0.13578	0.77	12	0.199256	0.62	12	0.256962	0.45	12	0.112114	0.0483369	0.00135615	0.0790498	0.945738	0.96477	0.153746	0.0864145	0.00740797	NA	0.949408	NA	-	-	-
k__Bacteria.p__Bacteroidetes.c__Bacteroidia.o__Bacteroidales.f__Bacteroidaceae.g__Bacteroides.s__Bacteroides_thetaiotaomicron_with_k__Bacteria.p__Bacteroidetes.c__Bacteroidia.o__Bacteroidales.f__Bacteroidaceae.g__Bacteroides.s__Bacteroides_vulgatus	0.422491	0.15	10	0.223299	0.48	12	0.645856	0.05	11	0.0147578	0.94	12	0.877815	0.01	11	0.12677	0.71	12	-0.291101	0.31	12	0.238627	0.4	12	0.536086	0.02	12	0.329751	0.0289401	0.385195	0.536735	0.00934368	0.158417	NA	0.0616827	NA	NA	0.0286589	NA	-	RMT	-
k__Bacteria.p__Bacteroidetes.c__Bacteroidia.o__Bacteroidales.f__Bacteroidaceae.g__Bacteroides.s__Bacteroides_uniformis_with_k__Bacteria.p__Bacteroidetes.c__Bacteroidia.o__Bacteroidales.f__Bacteroidaceae.g__Bacteroides.s__Bacteroides_vulgatus	0.739322	0.03	10	0.314283	0.29	12	0.565205	0.09	11	0.376298	0.27	12	-0.142071	0.71	11	0.635238	0	12	0.555673	0.06	12	0.0984987	0.83	12	0.700769	0.03	12	0.547194	0.628401	0.895117	0.462738	0.182281	0.247805	NA	NA	0.896142	NA	0.236143	NA	-	-	-
k__Archaea.p__Euryarchaeota.c__Methanobacteria.o__Methanobacteriales.f__Methanobacteriaceae.g__Methanobrevibacter.s__Methanobrevibacter_unclassified_with_k__Bacteria.p__Bacteroidetes.c__Bacteroidia.o__Bacteroidales.f__Bacteroidaceae.g__Bacteroides.s__Bacteroides_xylanisolvens	0.32418	0.32	10	-0.820331	0.01	12	0.423194	0.11	11	-0.0237877	0.99	12	0.253948	0.56	11	-0.211902	0.47	12	0.246207	0.43	12	0.260481	0.41	12	0.688425	0.03	12	0.744429	0.00262498	0.075744	0.00107991	0.618537	0.356805	NA	0.010898	NA	0.00784399	NA	NA	RMT	-	-
k__Bacteria.p__Actinobacteria.c__Actinobacteria.o__Bifidobacteriales.f__Bifidobacteriaceae.g__Bifidobacterium.s__Bifidobacterium_adolescentis_with_k__Bacteria.p__Bacteroidetes.c__Bacteroidia.o__Bacteroidales.f__Bacteroidaceae.g__Bacteroides.s__Bacteroides_xylanisolvens	-0.24495	0.45	10	0.246506	0.37	12	-0.760468	0.01	11	0.305365	0.37	12	0.176465	0.64	11	0.309338	0.35	12	0.150791	0.79	12	0.286045	0.36	12	0.262039	0.45	12	0.522163	0.971534	0.00981247	0.0360822	0.94765	0.949622	NA	NA	0.0312996	0.0716293	NA	NA	-	-	-
k__Bacteria.p__Actinobacteria.c__Actinobacteria.o__Coriobacteriales.f__Coriobacteriaceae.g__Collinsella.s__Collinsella_aerofaciens_with_k__Bacteria.p__Bacteroidetes.c__Bacteroidia.o__Bacteroidales.f__Bacteroidaceae.g__Bacteroides.s__Bacteroides_xylanisolvens	-0.0506728	0.9	10	0.294088	0.31	12	0.0585629	0.84	11	0.105807	0.72	12	0.375892	0.25	11	0.732427	0	12	0.352206	0.26	12	0.450285	0.15	12	-0.242125	0.47	12	0.695664	0.92816	0.0346407	0.765064	0.205004	0.248623	NA	NA	0.0717995	NA	0.259447	NA	-	-	-
k__Bacteria.p__Bacteroidetes.c__Bacteroidia.o__Bacteroidales.f__Bacteroidaceae.g__Bacteroides.s__Bacteroides_caccae_with_k__Bacteria.p__Bacteroidetes.c__Bacteroidia.o__Bacteroidales.f__Bacteroidaceae.g__Bacteroides.s__Bacteroides_xylanisolvens	-0.499284	0.09	10	-0.428483	0.15	12	0.248526	0.45	11	0.145944	0.57	12	-0.0604769	0.88	11	0.760272	0.01	12	0.131566	0.63	12	-0.108248	0.78	12	0.235093	0.47	12	0.3032	0.662262	0.190519	0.218356	0.0650317	0.751043	NA	NA	0.237877	NA	0.118184	NA	-	-	-
k__Bacteria.p__Bacteroidetes.c__Bacteroidia.o__Bacteroidales.f__Bacteroidaceae.g__Bacteroides.s__Bacteroides_coprocola_with_k__Bacteria.p__Bacteroidetes.c__Bacteroidia.o__Bacteroidales.f__Bacteroidaceae.g__Bacteroides.s__Bacteroides_xylanisolvens	-0.680642	0.03	10	-0.203812	0.58	12	0.361136	0.21	11	0.381926	0.15	12	-0.259068	0.38	11	-0.638716	0.01	12	0.0293198	0.95	12	0.229924	0.54	12	-0.032937	0.91	12	0.0463808	0.520751	0.0590374	0.0653856	0.0478167	0.838869	NA	NA	0.10374	NA	0.0966295	NA	-	-	-
k__Bacteria.p__Bacteroidetes.c__Bacteroidia.o__Bacteroidales.f__Bacteroidaceae.g__Bacteroides.s__Bacteroides_coprophilus_with_k__Bacteria.p__Bacteroidetes.c__Bacteroidia.o__Bacteroidales.f__Bacteroidaceae.g__Bacteroides.s__Bacteroides_xylanisolvens	-0.104388	0.78	10	-0.3595	0.23	12	-0.303309	0.27	11	-0.00594929	0.98	12	0.182238	0.64	11	0.565467	0.04	12	0.0830733	0.84	12	0.68494	0	12	0.0315593	0.93	12	0.932629	0.035945	0.134942	0.857766	0.371453	0.159513	NA	0.0708792	NA	NA	NA	0.220724	-	-	-
k__Bacteria.p__Bacteroidetes.c__Bacteroidia.o__Bacteroidales.f__Bacteroidaceae.g__Bacteroides.s__Bacteroides_dorei_with_k__Bacteria.p__Bacteroidetes.c__Bacteroidia.o__Bacteroidales.f__Bacteroidaceae.g__Bacteroides.s__Bacteroides_xylanisolvens	0.304806	0.41	10	-0.0687872	0.91	12	0.434868	0.13	11	-0.312002	0.32	12	-0.363531	0.22	11	-0.611627	0.05	12	0.776162	0.01	12	-0.0141046	0.97	12	0.231102	0.55	12	0.0156667	0.721922	0.0337219	0.522646	0.676105	0.0667365	0.0392601	NA	NA	NA	NA	0.12537	-	-	-
k__Bacteria.p__Bacteroidetes.c__Bacteroidia.o__Bacteroidales.f__Bacteroidaceae.g__Bacteroides.s__Bacteroides_massiliensis_with_k__Bacteria.p__Bacteroidetes.c__Bacteroidia.o__Bacteroidales.f__Bacteroidaceae.g__Bacteroides.s__Bacteroides_xylanisolvens	-0.0713645	0.83	10	0.0601038	0.88	12	0.874442	0	11	0.586951	0.03	12	-0.532994	0.09	11	0.314675	0.27	12	0.30149	0.36	12	0.559095	0.05	12	0.159248	0.71	12	0.334551	0.0414939	0.0313057	0.00754052	0.0277717	0.594187	NA	NA	0.0672264	0.0235516	NA	NA	RFT	-	-
k__Bacteria.p__Bacteroidetes.c__Bacteroidia.o__Bacteroidales.f__Bacteroidaceae.g__Bacteroides.s__Bacteroides_nordii_with_k__Bacteria.p__Bacteroidetes.c__Bacteroidia.o__Bacteroidales.f__Bacteroidaceae.g__Bacteroides.s__Bacteroides_xylanisolvens	0.465291	0.1	10	0.0647348	0.88	12	0.80821	0	11	0.256051	0.35	12	0.484198	0.13	11	0.00499102	0.99	12	-0.210986	0.44	12	0.298216	0.28	12	0.132631	0.69	12	0.335856	0.633202	0.0447987	0.0930671	0.559568	0.529881	NA	NA	0.0872028	0.143901	NA	NA	-	-	-
k__Bacteria.p__Bacteroidetes.c__Bacteroidia.o__Bacteroidales.f__Bacteroidaceae.g__Bacteroides.s__Bacteroides_ovatus_with_k__Bacteria.p__Bacteroidetes.c__Bacteroidia.o__Bacteroidales.f__Bacteroidaceae.g__Bacteroides.s__Bacteroides_xylanisolvens	0.198222	0.66	10	0.369075	0.17	12	0.796357	0.01	11	0.184686	0.55	12	0.112711	0.72	11	0.361783	0.21	12	0.615037	0.02	12	0.29134	0.4	12	0.802117	0	12	0.453308	0.8485	0.219214	0.182221	0.849782	0.232966	NA	NA	0.263902	0.226127	NA	0.286081	-	-	-
k__Bacteria.p__Bacteroidetes.c__Bacteroidia.o__Bacteroidales.f__Bacteroidaceae.g__Bacteroides.s__Bacteroides_stercoris_with_k__Bacteria.p__Bacteroidetes.c__Bacteroidia.o__Bacteroidales.f__Bacteroidaceae.g__Bacteroides.s__Bacteroides_xylanisolvens	0.0104238	0.99	10	-0.0587773	0.91	12	0.783473	0	11	-0.526254	0.07	12	-0.217826	0.5	11	-0.820697	0	12	0.0151662	0.99	12	0.607572	0.03	12	0.0240333	0.97	12	0.356975	0.118367	2.94708e-05	0.0434461	0.147579	0.244205	NA	NA	0.000687551	0.0834201	0.203052	NA	-	-	-
k__Bacteria.p__Bacteroidetes.c__Bacteroidia.o__Bacteroidales.f__Bacteroidaceae.g__Bacteroides.s__Bacteroides_thetaiotaomicron_with_k__Bacteria.p__Bacteroidetes.c__Bacteroidia.o__Bacteroidales.f__Bacteroidaceae.g__Bacteroides.s__Bacteroides_xylanisolvens	0.43464	0.2	10	0.129324	0.69	12	0.690685	0.01	11	0.333121	0.26	12	0.420099	0.18	11	-0.297572	0.29	12	-0.346595	0.3	12	-0.112917	0.79	12	0.224417	0.49	12	0.184177	0.512616	0.0589713	0.334402	0.230519	0.454097	NA	NA	0.10374	0.366903	NA	NA	-	-	-
k__Bacteria.p__Bacteroidetes.c__Bacteroidia.o__Bacteroidales.f__Bacteroidaceae.g__Bacteroides.s__Bacteroides_uniformis_with_k__Bacteria.p__Bacteroidetes.c__Bacteroidia.o__Bacteroidales.f__Bacteroidaceae.g__Bacteroides.s__Bacteroides_xylanisolvens	0.728426	0	10	-0.518223	0.06	12	0.725766	0.03	11	0.533399	0.07	12	0.558829	0.08	11	0.412721	0.13	12	0.454269	0.04	12	0.209478	0.49	12	0.107945	0.76	12	0.674242	0.0400845	0.246158	0.00184237	0.913112	0.704472	0.678269	NA	NA	0.0103994	NA	NA	RMT	-	-
k__Bacteria.p__Bacteroidetes.c__Bacteroidia.o__Bacteroidales.f__Bacteroidaceae.g__Bacteroides.s__Bacteroides_vulgatus_with_k__Bacteria.p__Bacteroidetes.c__Bacteroidia.o__Bacteroidales.f__Bacteroidaceae.g__Bacteroides.s__Bacteroides_xylanisolvens	0.890961	0.02	10	0.0161077	0.99	12	0.716619	0.03	11	0.651879	0	12	0.408681	0.18	11	0.781933	0.03	12	0.77722	0	12	0.418695	0.14	12	0.25156	0.44	12	0.436776	0.588576	0.205012	0.0164503	0.446947	0.224218	0.456187	NA	NA	NA	0.477729	0.276937	-	-	-
k__Bacteria.p__Actinobacteria.c__Actinobacteria.o__Bifidobacteriales.f__Bifidobacteriaceae.g__Bifidobacterium.s__Bifidobacterium_pseudolongum_with_k__Bacteria.p__Bacteroidetes.c__Bacteroidia.o__Bacteroidales.f__Bacteroidales_noname.g__Bacteroidales_noname.s__Bacteroidales_bacterium_ph8	0.183096	0.6	10	0.122282	0.78	12	-0.075115	0.82	11	-0.0162407	0.98	12	0.222927	0.42	11	-0.280581	0.33	12	0.652149	0.01	12	0.353866	0.29	12	-0.0431854	0.86	12	0.218703	0.870843	0.853977	0.866646	0.56873	0.218451	0.256831	NA	NA	NA	NA	0.272856	-	-	-
k__Bacteria.p__Actinobacteria.c__Actinobacteria.o__Bifidobacteriales.f__Bifidobacteriaceae.g__Bifidobacterium.s__Bifidobacterium_thermophilum_with_k__Bacteria.p__Bacteroidetes.c__Bacteroidia.o__Bacteroidales.f__Bacteroidales_noname.g__Bacteroidales_noname.s__Bacteroidales_bacterium_ph8	0.213174	0.58	10	0.0982892	0.76	12	-0.164547	0.65	11	0.526129	0.05	12	-0.0347955	0.91	11	-0.299798	0.25	12	0.377415	0.16	12	0.973539	0	12	-0.400061	0.13	12	0.764093	1.73718e-06	0.868724	0.745241	0.152432	1.62394e-07	NA	0.000251403	NA	NA	NA	2.76395e-05	-	-	-
k__Bacteria.p__Bacteroidetes.c__Bacteroidia.o__Bacteroidales.f__Bacteroidaceae.g__Bacteroides.s__Bacteroides_clarus_with_k__Bacteria.p__Bacteroidetes.c__Bacteroidia.o__Bacteroidales.f__Bacteroidales_noname.g__Bacteroidales_noname.s__Bacteroidales_bacterium_ph8	-0.191957	0.58	10	-0.213362	0.46	12	0.241102	0.41	11	-0.74057	0	12	-0.148745	0.73	11	-0.173323	0.64	12	0.134052	0.61	12	0.238429	0.42	12	-0.680117	0.02	12	0.062532	0.577343	0.0810159	0.578169	0.160287	0.043401	0.106583	NA	NA	NA	0.215195	NA	-	-	-
k__Bacteria.p__Bacteroidetes.c__Bacteroidia.o__Bacteroidales.f__Bacteroidaceae.g__Bacteroides.s__Bacteroides_dorei_with_k__Bacteria.p__Bacteroidetes.c__Bacteroidia.o__Bacteroidales.f__Bacteroidales_noname.g__Bacteroidales_noname.s__Bacteroidales_bacterium_ph8	-0.0482222	0.89	10	-0.143537	0.7	12	-0.057715	0.87	11	-0.866197	0	12	-0.303253	0.29	11	0.252458	0.37	12	0.103138	0.74	12	0.0680525	0.86	12	0.137158	0.72	12	0.0048384	0.732661	0.807654	0.976714	0.00329193	0.989076	0.0157904	NA	NA	NA	0.013445	NA	-	-	-
k__Bacteria.p__Bacteroidetes.c__Bacteroidia.o__Bacteroidales.f__Bacteroidaceae.g__Bacteroides.s__Bacteroides_massiliensis_with_k__Bacteria.p__Bacteroidetes.c__Bacteroidia.o__Bacteroidales.f__Bacteroidales_noname.g__Bacteroidales_noname.s__Bacteroidales_bacterium_ph8	-0.0645669	0.92	10	0.0619226	0.92	12	0.172525	0.62	11	0.684982	0.01	12	0.0243331	0.95	11	-0.463471	0.09	12	-0.124256	0.84	12	0.467994	0.05	12	0.302095	0.3	12	0.0792129	0.530281	0.18454	0.89892	0.0165971	0.389293	0.123058	NA	NA	NA	0.0438073	NA	-	-	-
k__Bacteria.p__Bacteroidetes.c__Bacteroidia.o__Bacteroidales.f__Bacteroidaceae.g__Bacteroides.s__Bacteroides_nordii_with_k__Bacteria.p__Bacteroidetes.c__Bacteroidia.o__Bacteroidales.f__Bacteroidales_noname.g__Bacteroidales_noname.s__Bacteroidales_bacterium_ph8	0.103439	0.85	10	-0.0111002	0.98	12	0.298035	0.28	11	-0.179492	0.53	12	0.188719	0.65	11	0.123462	0.83	12	0.226727	0.47	12	0.0014328	1	12	0.731013	0	12	0.671609	0.898917	0.20214	0.804289	0.709129	0.121229	NA	NA	0.248831	NA	NA	0.18555	-	-	-
k__Bacteria.p__Bacteroidetes.c__Bacteroidia.o__Bacteroidales.f__Bacteroidaceae.g__Bacteroides.s__Bacteroides_stercoris_with_k__Bacteria.p__Bacteroidetes.c__Bacteroidia.o__Bacteroidales.f__Bacteroidales_noname.g__Bacteroidales_noname.s__Bacteroidales_bacterium_ph8	-0.0058571	0.98	10	0.00704145	0.98	12	0.129937	0.7	11	-0.965941	0	12	-0.256506	0.38	11	0.264153	0.37	12	0.154872	0.65	12	0.0221038	0.96	12	-0.336845	0.27	12	2.47064e-06	0.808239	0.387278	0.956098	2.40639e-06	0.537793	0.000288189	NA	NA	NA	0.00016976	NA	-	-	-
k__Bacteria.p__Bacteroidetes.c__Bacteroidia.o__Bacteroidales.f__Bacteroidaceae.g__Bacteroides.s__Bacteroides_vulgatus_with_k__Bacteria.p__Bacteroidetes.c__Bacteroidia.o__Bacteroidales.f__Bacteroidales_noname.g__Bacteroidales_noname.s__Bacteroidales_bacterium_ph8	0.108602	0.81	10	0.0446267	0.94	12	0.162703	0.58	11	0.727395	0	12	0.280657	0.4	11	-0.207344	0.6	12	-0.28964	0.32	12	0.631061	0.03	12	-0.518251	0.1	12	0.0314103	0.32346	0.315225	0.97005	0.0548037	0.0129987	0.0666183	NA	NA	NA	0.105266	NA	-	-	-
k__Bacteria.p__Actinobacteria.c__Actinobacteria.o__Coriobacteriales.f__Coriobacteriaceae.g__Collinsella.s__Collinsella_aerofaciens_with_k__Bacteria.p__Bacteroidetes.c__Bacteroidia.o__Bacteroidales.f__Porphyromonadaceae.g__Barnesiella.s__Barnesiella_intestinihominis	0.00252566	1	10	0.325017	0.29	12	-0.11911	0.77	11	-0.209626	0.53	12	0.121303	0.67	11	-0.711898	0	12	0.00464274	1	12	0.487183	0.1	12	0.103309	0.78	12	0.873718	0.699926	0.0876756	0.620244	0.101035	0.492583	NA	NA	0.137836	NA	0.15871	NA	-	-	-
k__Bacteria.p__Bacteroidetes.c__Bacteroidia.o__Bacteroidales.f__Bacteroidaceae.g__Bacteroides.s__Bacteroides_caccae_with_k__Bacteria.p__Bacteroidetes.c__Bacteroidia.o__Bacteroidales.f__Porphyromonadaceae.g__Barnesiella.s__Barnesiella_intestinihominis	-0.0445147	0.94	10	-0.392152	0.1	12	0.341519	0.29	11	0.651588	0.01	12	-0.616672	0.02	11	-0.623986	0.02	12	0.0362476	0.95	12	-0.526806	0.09	12	-0.249338	0.35	12	0.173386	0.819049	0.0814971	0.284739	0.00128688	0.418271	0.215325	NA	NA	NA	0.00734276	NA	-	control	-
k__Bacteria.p__Bacteroidetes.c__Bacteroidia.o__Bacteroidales.f__Bacteroidaceae.g__Bacteroides.s__Bacteroides_coprocola_with_k__Bacteria.p__Bacteroidetes.c__Bacteroidia.o__Bacteroidales.f__Porphyromonadaceae.g__Barnesiella.s__Barnesiella_intestinihominis	-0.505781	0.06	10	0.138698	0.64	12	0.562602	0.03	11	0.224471	0.48	12	0.402547	0.22	11	0.6476	0.01	12	-0.393651	0.16	12	0.0510101	0.92	12	0.674398	0.01	12	0.22875	0.724918	0.928189	0.0692608	0.507785	0.0302327	NA	NA	0.928189	NA	0.536111	0.0713955	-	-	-
k__Bacteria.p__Bacteroidetes.c__Bacteroidia.o__Bacteroidales.f__Bacteroidaceae.g__Bacteroides.s__Bacteroides_fluxus_with_k__Bacteria.p__Bacteroidetes.c__Bacteroidia.o__Bacteroidales.f__Porphyromonadaceae.g__Barnesiella.s__Barnesiella_intestinihominis	0.451934	0.15	10	-0.488035	0.04	12	0.476465	0.14	11	-0.143802	0.72	12	-0.420378	0.13	11	0.527872	0.03	12	-0.083529	0.77	12	0.700535	0	12	0.463395	0.08	12	0.398594	0.00420737	0.981821	0.0484141	0.0866164	0.125512	NA	0.0149823	NA	NA	NA	0.190734	-	-	-
k__Bacteria.p__Bacteroidetes.c__Bacteroidia.o__Bacteroidales.f__Bacteroidaceae.g__Bacteroides.s__Bacteroides_oleiciplenus_with_k__Bacteria.p__Bacteroidetes.c__Bacteroidia.o__Bacteroidales.f__Porphyromonadaceae.g__Barnesiella.s__Barnesiella_intestinihominis	-0.715732	0.03	10	0.325821	0.26	12	-0.775691	0	11	-0.116498	0.82	12	0.0610162	0.86	11	-0.243557	0.47	12	-0.0793981	0.8	12	-0.164503	0.6	12	-0.265271	0.41	12	0.198267	0.563482	0.189859	0.00778294	0.815763	0.919983	NA	NA	0.237732	0.0237544	NA	NA	RMT	-	-
k__Bacteria.p__Bacteroidetes.c__Bacteroidia.o__Bacteroidales.f__Bacteroidaceae.g__Bacteroides.s__Bacteroides_ovatus_with_k__Bacteria.p__Bacteroidetes.c__Bacteroidia.o__Bacteroidales.f__Porphyromonadaceae.g__Barnesiella.s__Barnesiella_intestinihominis	0.418374	0.15	10	-0.0601332	0.84	12	0.349444	0.25	11	-0.459854	0.05	12	0.133178	0.68	11	-0.263357	0.44	12	0.472111	0.08	12	0.801163	0	12	-0.258932	0.43	12	0.0621617	0.0316577	0.33066	0.540888	0.424148	0.0145508	NA	0.065099	NA	NA	NA	0.0413209	-	-	-
k__Bacteria.p__Bacteroidetes.c__Bacteroidia.o__Bacteroidales.f__Bacteroidaceae.g__Bacteroides.s__Bacteroides_plebeius_with_k__Bacteria.p__Bacteroidetes.c__Bacteroidia.o__Bacteroidales.f__Porphyromonadaceae.g__Barnesiella.s__Barnesiella_intestinihominis	-0.566957	0.06	10	-0.237166	0.53	12	0.423581	0.16	11	-0.0332575	0.92	12	-0.126167	0.75	11	0.493582	0.1	12	-0.363952	0.16	12	0.733217	0	12	0.0953046	0.78	12	0.471862	0.0237345	0.609231	0.0970578	0.318986	0.0182801	NA	0.0535862	NA	NA	NA	0.0495426	-	-	-
k__Bacteria.p__Bacteroidetes.c__Bacteroidia.o__Bacteroidales.f__Bacteroidaceae.g__Bacteroides.s__Bacteroides_stercoris_with_k__Bacteria.p__Bacteroidetes.c__Bacteroidia.o__Bacteroidales.f__Porphyromonadaceae.g__Barnesiella.s__Barnesiella_intestinihominis	0.155427	0.69	10	-0.0627628	0.91	12	0.508353	0.06	11	0.322043	0.21	12	-0.317804	0.27	11	0.875065	0	12	-0.450476	0.15	12	0.184429	0.64	12	-0.0322164	0.89	12	0.192797	0.569238	0.0128613	0.433289	0.00212295	0.347563	NA	NA	0.0370982	NA	0.00986471	NA	-	-	-
k__Bacteria.p__Bacteroidetes.c__Bacteroidia.o__Bacteroidales.f__Bacteroidaceae.g__Bacteroides.s__Bacteroides_xylanisolvens_with_k__Bacteria.p__Bacteroidetes.c__Bacteroidia.o__Bacteroidales.f__Porphyromonadaceae.g__Barnesiella.s__Barnesiella_intestinihominis	0.488021	0.15	10	-0.314823	0.33	12	0.54299	0.01	11	-0.105616	0.83	12	-0.157075	0.64	11	-0.804695	0.02	12	0.293995	0.36	12	0.403767	0.14	12	-0.464593	0.1	12	0.426082	0.246394	0.00168691	0.101762	0.0585342	0.100345	NA	NA	0.008622	0.155043	NA	NA	-	-	-
k__Bacteria.p__Actinobacteria.c__Actinobacteria.o__Coriobacteriales.f__Coriobacteriaceae.g__Slackia.s__Slackia_piriformis_with_k__Bacteria.p__Bacteroidetes.c__Bacteroidia.o__Bacteroidales.f__Porphyromonadaceae.g__Butyricimonas.s__Butyricimonas_synergistica	-0.102528	0.84	10	0.0747094	0.9	12	0.0755441	0.88	11	0.700929	0	12	0.0630607	0.88	11	0.0502863	0.94	12	-0.158224	0.57	12	0.0850201	0.79	12	0.215915	0.45	12	0.0545416	0.998968	0.928687	0.924346	0.143131	0.717302	0.0964791	NA	NA	NA	0.198694	NA	-	-	-
k__Bacteria.p__Bacteroidetes.c__Bacteroidia.o__Bacteroidales.f__Bacteroidaceae.g__Bacteroides.s__Bacteroides_caccae_with_k__Bacteria.p__Bacteroidetes.c__Bacteroidia.o__Bacteroidales.f__Porphyromonadaceae.g__Butyricimonas.s__Butyricimonas_synergistica	0.12549	0.73	10	0.0777725	0.81	12	0.131032	0.72	11	0.830751	0.01	12	0.136606	0.66	11	0.494639	0.08	12	-0.0480293	0.93	12	0.00249053	0.99	12	0.173431	0.59	12	0.0192329	0.961753	0.640444	0.992587	0.0891745	0.883953	0.0457998	NA	NA	NA	0.146609	NA	-	-	-
k__Bacteria.p__Bacteroidetes.c__Bacteroidia.o__Bacteroidales.f__Bacteroidaceae.g__Bacteroides.s__Bacteroides_cellulosilyticus_with_k__Bacteria.p__Bacteroidetes.c__Bacteroidia.o__Bacteroidales.f__Porphyromonadaceae.g__Butyricimonas.s__Butyricimonas_synergistica	0.900238	0	10	0.307673	0.29	12	0.0367411	0.91	11	0.0364521	0.97	12	-0.249134	0.4	11	0.0723165	0.83	12	0.0947751	0.79	12	0.372515	0.17	12	0.0997787	0.74	12	0.00672805	0.353576	0.991523	0.0138534	0.765499	0.771876	0.0201602	NA	NA	0.0364681	NA	NA	-	-	-
k__Bacteria.p__Bacteroidetes.c__Bacteroidia.o__Bacteroidales.f__Bacteroidaceae.g__Bacteroides.s__Bacteroides_clarus_with_k__Bacteria.p__Bacteroidetes.c__Bacteroidia.o__Bacteroidales.f__Porphyromonadaceae.g__Butyricimonas.s__Butyricimonas_synergistica	-0.273193	0.41	10	-0.283032	0.48	12	-0.0632609	0.86	11	-0.0594855	0.88	12	-0.629915	0.01	11	-0.211453	0.53	12	-0.159388	0.6	12	-0.0781878	0.86	12	0.21963	0.53	12	0.90846	0.383014	0.641314	0.875647	0.344756	0.692214	NA	0.410674	NA	NA	0.387165	NA	-	-	-
k__Bacteria.p__Bacteroidetes.c__Bacteroidia.o__Bacteroidales.f__Bacteroidaceae.g__Bacteroides.s__Bacteroides_intestinalis_with_k__Bacteria.p__Bacteroidetes.c__Bacteroidia.o__Bacteroidales.f__Porphyromonadaceae.g__Butyricimonas.s__Butyricimonas_synergistica	0.918413	0.01	10	0.338175	0.2	12	0.218189	0.49	11	0.177198	0.6	12	0.0600775	0.87	11	-0.0531368	0.91	12	0.20479	0.53	12	0.10391	0.76	12	0.166293	0.65	12	0.0079192	0.805522	0.831275	0.0157773	0.885668	0.975801	0.0226802	NA	NA	0.0398471	NA	NA	control	-	-
k__Bacteria.p__Actinobacteria.c__Actinobacteria.o__Coriobacteriales.f__Coriobacteriaceae.g__Collinsella.s__Collinsella_aerofaciens_with_k__Bacteria.p__Bacteroidetes.c__Bacteroidia.o__Bacteroidales.f__Porphyromonadaceae.g__Coprobacter.s__Coprobacter_fastidiosus	-0.0104333	1	10	-0.293611	0.27	12	-0.344598	0.22	11	-0.011384	0.97	12	-0.267283	0.46	11	-0.803576	0	12	-0.21498	0.58	12	-0.34886	0.26	12	0.140681	0.61	12	0.883463	0.981851	0.0284465	0.771977	0.0531051	0.543364	NA	NA	0.064078	NA	0.104064	NA	-	-	-
k__Bacteria.p__Bacteroidetes.c__Bacteroidia.o__Bacteroidales.f__Bacteroidaceae.g__Bacteroides.s__Bacteroides_caccae_with_k__Bacteria.p__Bacteroidetes.c__Bacteroidia.o__Bacteroidales.f__Porphyromonadaceae.g__Coprobacter.s__Coprobacter_fastidiosus	-0.414137	0.17	10	0.385185	0.19	12	-0.417717	0.21	11	0.315974	0.29	12	0.313356	0.29	11	-0.766592	0.01	12	0.115539	0.7	12	0.171274	0.59	12	-0.275874	0.45	12	0.299589	0.881925	0.270131	0.131669	0.00516434	0.573415	NA	NA	0.308217	NA	0.0187268	NA	-	RFT	-
k__Bacteria.p__Bacteroidetes.c__Bacteroidia.o__Bacteroidales.f__Bacteroidaceae.g__Bacteroides.s__Bacteroides_clarus_with_k__Bacteria.p__Bacteroidetes.c__Bacteroidia.o__Bacteroidales.f__Porphyromonadaceae.g__Coprobacter.s__Coprobacter_fastidiosus	-0.409071	0.16	10	0.189738	0.56	12	0.00525565	1	11	0.489719	0.12	12	0.686731	0.02	11	0.339779	0.25	12	-0.26094	0.4	12	0.667614	0.01	12	-0.303208	0.24	12	0.103791	0.309104	0.367398	0.452388	0.600012	0.0270048	NA	0.342753	NA	NA	NA	0.0669	-	-	-
k__Bacteria.p__Bacteroidetes.c__Bacteroidia.o__Bacteroidales.f__Bacteroidaceae.g__Bacteroides.s__Bacteroides_coprocola_with_k__Bacteria.p__Bacteroidetes.c__Bacteroidia.o__Bacteroidales.f__Porphyromonadaceae.g__Coprobacter.s__Coprobacter_fastidiosus	-0.847168	0	10	-0.491156	0.08	12	0.165096	0.67	11	-0.0224938	0.97	12	-0.0613005	0.88	11	0.270381	0.27	12	-0.284828	0.39	12	0.291232	0.38	12	-0.101901	0.77	12	0.0428797	0.204479	0.710753	0.0239734	0.740176	0.438528	0.0816848	NA	NA	0.0533565	NA	NA	-	-	-
k__Bacteria.p__Bacteroidetes.c__Bacteroidia.o__Bacteroidales.f__Bacteroidaceae.g__Bacteroides.s__Bacteroides_dorei_with_k__Bacteria.p__Bacteroidetes.c__Bacteroidia.o__Bacteroidales.f__Porphyromonadaceae.g__Coprobacter.s__Coprobacter_fastidiosus	0.0425454	0.95	10	0.258894	0.42	12	0.235892	0.54	11	0.562827	0.08	12	0.460993	0.1	11	0.428262	0.12	12	-0.150001	0.75	12	0.613145	0.01	12	0.00268894	0.99	12	0.223436	0.63516	0.627349	0.894528	0.924186	0.147064	NA	0.643237	NA	NA	NA	0.208539	-	-	-
k__Bacteria.p__Bacteroidetes.c__Bacteroidia.o__Bacteroidales.f__Bacteroidaceae.g__Bacteroides.s__Bacteroides_finegoldii_with_k__Bacteria.p__Bacteroidetes.c__Bacteroidia.o__Bacteroidales.f__Porphyromonadaceae.g__Coprobacter.s__Coprobacter_fastidiosus	0.113641	0.74	10	0.0199634	0.99	12	-0.0406816	0.96	11	0.00462861	0.99	12	-0.465598	0.16	11	0.127958	0.72	12	0.476346	0.11	12	-0.664511	0.01	12	0.137757	0.73	12	0.522966	0.211847	0.919057	0.955872	0.391506	0.0157624	NA	0.254565	NA	NA	NA	0.0434104	-	-	-
k__Bacteria.p__Bacteroidetes.c__Bacteroidia.o__Bacteroidales.f__Bacteroidaceae.g__Bacteroides.s__Bacteroides_fluxus_with_k__Bacteria.p__Bacteroidetes.c__Bacteroidia.o__Bacteroidales.f__Porphyromonadaceae.g__Coprobacter.s__Coprobacter_fastidiosus	0.835724	0	10	0.444715	0.16	12	0.33365	0.25	11	-0.195412	0.57	12	0.671196	0.01	11	0.201381	0.61	12	-0.420797	0.16	12	-0.123393	0.71	12	-0.207482	0.55	12	0.00237798	0.144358	0.483639	0.204854	0.113055	0.775411	0.00914272	0.192771	NA	0.247995	0.168523	NA	-	-	-
k__Bacteria.p__Bacteroidetes.c__Bacteroidia.o__Bacteroidales.f__Bacteroidaceae.g__Bacteroides.s__Bacteroides_massiliensis_with_k__Bacteria.p__Bacteroidetes.c__Bacteroidia.o__Bacteroidales.f__Porphyromonadaceae.g__Coprobacter.s__Coprobacter_fastidiosus	-0.168467	0.74	10	0.365993	0.21	12	-0.196632	0.63	11	-0.714787	0	12	-0.181655	0.63	11	-0.707259	0.02	12	-0.472878	0.09	12	0.00302481	1	12	-0.00411014	0.98	12	0.349154	0.48675	0.149987	0.401119	0.251772	0.453697	0.374507	NA	NA	NA	0.3009	NA	-	-	-
k__Bacteria.p__Bacteroidetes.c__Bacteroidia.o__Bacteroidales.f__Bacteroidaceae.g__Bacteroides.s__Bacteroides_thetaiotaomicron_with_k__Bacteria.p__Bacteroidetes.c__Bacteroidia.o__Bacteroidales.f__Porphyromonadaceae.g__Coprobacter.s__Coprobacter_fastidiosus	0.393327	0.27	10	-0.417499	0.16	12	-0.391201	0.19	11	-0.558814	0.05	12	-0.695395	0.03	11	0.115696	0.73	12	-0.187211	0.6	12	0.957266	0	12	-0.146538	0.66	12	0.115526	3.34101e-09	0.551999	0.169523	0.10472	2.27937e-06	NA	1.46336e-06	NA	NA	NA	0.000193974	-	-	RMT
k__Bacteria.p__Bacteroidetes.c__Bacteroidia.o__Bacteroidales.f__Bacteroidales_noname.g__Bacteroidales_noname.s__Bacteroidales_bacterium_ph8_with_k__Bacteria.p__Bacteroidetes.c__Bacteroidia.o__Bacteroidales.f__Porphyromonadaceae.g__Coprobacter.s__Coprobacter_fastidiosus	0.264151	0.5	10	-0.168085	0.71	12	-0.172886	0.57	11	-0.72149	0	12	-0.111377	0.73	11	0.50481	0.09	12	-0.2457	0.48	12	0.353361	0.2	12	0.323077	0.26	12	0.0604251	0.45949	0.30906	0.615279	0.00782249	0.335044	0.103621	NA	NA	NA	0.0257503	NA	-	-	-
k__Bacteria.p__Actinobacteria.c__Actinobacteria.o__Coriobacteriales.f__Coriobacteriaceae.g__Collinsella.s__Collinsella_aerofaciens_with_k__Bacteria.p__Bacteroidetes.c__Bacteroidia.o__Bacteroidales.f__Porphyromonadaceae.g__Odoribacter.s__Odoribacter_splanchnicus	0.725368	0.01	10	0.00325628	1	12	-0.037135	0.82	11	0.220167	0.48	12	0.15118	0.66	11	0.157515	0.67	12	-0.677763	0.01	12	0.277129	0.41	12	0.44698	0.15	12	0.00198465	0.836728	0.556324	0.114276	0.98638	0.0115343	0.00815159	NA	NA	0.165496	NA	0.0353083	-	-	control
k__Bacteria.p__Actinobacteria.c__Actinobacteria.o__Coriobacteriales.f__Coriobacteriaceae.g__Olsenella.s__Olsenella_unclassified_with_k__Bacteria.p__Bacteroidetes.c__Bacteroidia.o__Bacteroidales.f__Porphyromonadaceae.g__Odoribacter.s__Odoribacter_splanchnicus	-0.077105	0.91	10	-0.281059	0.36	12	0.029893	0.94	11	0.158722	0.67	12	0.109185	0.82	11	0.142362	0.67	12	0.113303	0.78	12	-0.0871325	0.85	12	-0.622253	0.01	12	0.886536	0.714065	0.135465	0.798887	0.99448	0.175127	NA	NA	0.189737	NA	NA	0.234697	-	-	-
k__Bacteria.p__Bacteroidetes.c__Bacteroidia.o__Bacteroidales.f__Bacteroidaceae.g__Bacteroides.s__Bacteroides_cellulosilyticus_with_k__Bacteria.p__Bacteroidetes.c__Bacteroidia.o__Bacteroidales.f__Porphyromonadaceae.g__Odoribacter.s__Odoribacter_splanchnicus	0.668942	0	10	0.315078	0.33	12	0.0847343	0.83	11	0.0287142	0.96	12	-0.211806	0.51	11	0.0896398	0.8	12	-0.263784	0.41	12	0.029882	0.94	12	0.184398	0.57	12	0.0926946	0.535036	0.971537	0.366268	0.805035	0.615866	0.136875	NA	NA	0.398136	NA	NA	-	-	-
k__Bacteria.p__Bacteroidetes.c__Bacteroidia.o__Bacteroidales.f__Bacteroidaceae.g__Bacteroides.s__Bacteroides_dorei_with_k__Bacteria.p__Bacteroidetes.c__Bacteroidia.o__Bacteroidales.f__Porphyromonadaceae.g__Odoribacter.s__Odoribacter_splanchnicus	-0.839866	0	10	-0.00665342	0.98	12	-0.0145601	0.96	11	-0.72568	0	12	0.13239	0.73	11	-0.365331	0.19	12	-0.00677251	1	12	-0.389148	0.12	12	-0.610544	0.03	12	0.0361237	0.500976	0.359318	0.0264645	0.0952019	0.326183	0.0734689	NA	NA	0.0566148	0.15201	NA	-	-	-
k__Bacteria.p__Bacteroidetes.c__Bacteroidia.o__Bacteroidales.f__Bacteroidaceae.g__Bacteroides.s__Bacteroides_fragilis_with_k__Bacteria.p__Bacteroidetes.c__Bacteroidia.o__Bacteroidales.f__Porphyromonadaceae.g__Odoribacter.s__Odoribacter_splanchnicus	-0.414829	0.23	10	0.311266	0.29	12	0.105739	0.73	11	-0.544283	0.05	12	-0.693328	0.01	11	-0.540717	0.09	12	0.247355	0.39	12	0.0574026	0.81	12	-0.207082	0.59	12	0.157425	0.0417557	0.338871	0.305895	0.844918	0.615283	NA	0.0790022	NA	NA	0.855948	NA	-	-	-
k__Bacteria.p__Bacteroidetes.c__Bacteroidia.o__Bacteroidales.f__Bacteroidaceae.g__Bacteroides.s__Bacteroides_ovatus_with_k__Bacteria.p__Bacteroidetes.c__Bacteroidia.o__Bacteroidales.f__Porphyromonadaceae.g__Odoribacter.s__Odoribacter_splanchnicus	-0.634737	0.07	10	-0.0244883	0.97	12	0.152372	0.66	11	0.0456924	0.92	12	0.150538	0.68	11	0.353016	0.3	12	0.0923495	0.78	12	0.11656	0.74	12	-0.942908	0	12	0.183945	0.926943	4.8458e-06	0.184862	0.783849	2.82312e-05	NA	NA	0.000218025	NA	NA	0.00092403	-	-	RFT
k__Bacteria.p__Bacteroidetes.c__Bacteroidia.o__Bacteroidales.f__Bacteroidaceae.g__Bacteroides.s__Bacteroides_sp_1_1_6_with_k__Bacteria.p__Bacteroidetes.c__Bacteroidia.o__Bacteroidales.f__Porphyromonadaceae.g__Odoribacter.s__Odoribacter_splanchnicus	-0.131372	0.77	10	0.280547	0.38	12	-0.136149	0.7	11	0.136054	0.79	12	-0.184056	0.57	11	-0.12518	0.77	12	0.932047	0	12	-0.147816	0.68	12	-0.108178	0.78	12	0.000326624	0.542629	0.99825	0.604535	0.773289	5.82468e-05	0.00243378	NA	NA	NA	NA	0.00107695	-	-	control
k__Bacteria.p__Bacteroidetes.c__Bacteroidia.o__Bacteroidales.f__Bacteroidaceae.g__Bacteroides.s__Bacteroides_xylanisolvens_with_k__Bacteria.p__Bacteroidetes.c__Bacteroidia.o__Bacteroidales.f__Porphyromonadaceae.g__Odoribacter.s__Odoribacter_splanchnicus	-0.0387172	0.92	10	-0.252585	0.35	12	0.117528	0.76	11	0.147976	0.68	12	0.745482	0.02	11	0.319178	0.31	12	-0.133586	0.75	12	-0.198789	0.51	12	-0.640257	0.01	12	0.83016	0.019343	0.0510347	0.737693	0.218486	0.347556	NA	NA	0.0945008	NA	NA	0.391231	-	-	-
k__Bacteria.p__Actinobacteria.c__Actinobacteria.o__Coriobacteriales.f__Coriobacteriaceae.g__Collinsella.s__Collinsella_aerofaciens_with_k__Bacteria.p__Bacteroidetes.c__Bacteroidia.o__Bacteroidales.f__Porphyromonadaceae.g__Odoribacter.s__Odoribacter_unclassified	-0.346739	0.29	10	-0.242598	0.36	12	-0.119165	0.79	11	-0.188897	0.55	12	0.136201	0.69	11	0.0444211	0.87	12	0.845174	0	12	0.101257	0.84	12	-0.387799	0.17	12	0.00138932	0.672729	0.622552	0.895888	0.780707	0.00165016	0.00643109	NA	NA	NA	NA	0.007391	-	-	-
k__Bacteria.p__Bacteroidetes.c__Bacteroidia.o__Bacteroidales.f__Bacteroidaceae.g__Bacteroides.s__Bacteroides_coprocola_with_k__Bacteria.p__Bacteroidetes.c__Bacteroidia.o__Bacteroidales.f__Porphyromonadaceae.g__Odoribacter.s__Odoribacter_unclassified	0.391698	0.14	10	-0.724847	0.01	12	0.511237	0.08	11	-0.310435	0.26	12	-0.0818436	0.8	11	0.477872	0.06	12	0.514335	0.11	12	0.423083	0.18	12	-0.146218	0.69	12	0.136326	0.0138218	0.247085	0.00352101	0.18569	0.26527	NA	0.0364695	NA	0.0141658	NA	NA	RMT	-	-
k__Bacteria.p__Bacteroidetes.c__Bacteroidia.o__Bacteroidales.f__Bacteroidaceae.g__Bacteroides.s__Bacteroides_fluxus_with_k__Bacteria.p__Bacteroidetes.c__Bacteroidia.o__Bacteroidales.f__Porphyromonadaceae.g__Odoribacter.s__Odoribacter_unclassified	-0.34865	0.28	10	0.604494	0.01	12	-0.253566	0.53	11	-0.170445	0.59	12	0.00452746	0.99	11	0.458477	0.14	12	-0.116411	0.78	12	-0.127093	0.76	12	0.374687	0.19	12	0.879742	0.171663	0.24782	0.0561523	0.342711	0.449448	NA	0.216058	NA	0.101822	NA	NA	-	-	-
k__Bacteria.p__Bacteroidetes.c__Bacteroidia.o__Bacteroidales.f__Bacteroidaceae.g__Bacteroides.s__Bacteroides_fragilis_with_k__Bacteria.p__Bacteroidetes.c__Bacteroidia.o__Bacteroidales.f__Porphyromonadaceae.g__Odoribacter.s__Odoribacter_unclassified	0.52516	0.08	10	-0.131746	0.69	12	0.341636	0.27	11	0.52826	0.1	12	0.946938	0	11	0.458761	0.14	12	-0.338413	0.24	12	-0.4228	0.17	12	0.171338	0.62	12	0.0792774	4.28502e-06	0.790109	0.335866	0.0121273	0.363146	NA	0.000289538	NA	NA	0.034346	NA	-	RMT	-
k__Bacteria.p__Bacteroidetes.c__Bacteroidia.o__Bacteroidales.f__Bacteroidaceae.g__Bacteroides.s__Bacteroides_oleiciplenus_with_k__Bacteria.p__Bacteroidetes.c__Bacteroidia.o__Bacteroidales.f__Porphyromonadaceae.g__Odoribacter.s__Odoribacter_unclassified	0.966086	0	10	-0.137007	0.75	12	-0.139986	0.73	11	-0.0868568	0.81	12	-0.0241294	0.97	11	-0.0659989	0.86	12	0.424646	0.17	12	0.332374	0.3	12	0.111773	0.69	12	9.58761e-05	0.564941	0.864135	8.57657e-06	0.991428	0.760647	0.00140101	NA	NA	0.00114803	NA	NA	control	-	-
k__Bacteria.p__Bacteroidetes.c__Bacteroidia.o__Bacteroidales.f__Bacteroidaceae.g__Bacteroides.s__Bacteroides_ovatus_with_k__Bacteria.p__Bacteroidetes.c__Bacteroidia.o__Bacteroidales.f__Porphyromonadaceae.g__Odoribacter.s__Odoribacter_unclassified	0.228895	0.49	10	0.223893	0.54	12	0.547509	0.06	11	0.213693	0.52	12	-0.150208	0.6	11	-0.270892	0.32	12	-0.0137159	0.98	12	0.0363071	0.93	12	0.963488	0	12	0.849342	0.737236	7.8164e-06	0.673797	0.553484	7.656e-06	NA	NA	0.00027441	NA	NA	0.000465375	-	-	RFT
k__Bacteria.p__Bacteroidetes.c__Bacteroidia.o__Bacteroidales.f__Bacteroidaceae.g__Bacteroides.s__Bacteroides_sp_1_1_6_with_k__Bacteria.p__Bacteroidetes.c__Bacteroidia.o__Bacteroidales.f__Porphyromonadaceae.g__Odoribacter.s__Odoribacter_unclassified	0.0865041	0.88	10	-0.0969323	0.83	12	0.12766	0.73	11	-0.147668	0.66	12	0.115757	0.76	11	0.168732	0.65	12	-0.894514	0	12	0.0830549	0.81	12	0.0643898	0.81	12	0.00321298	0.891032	0.974767	0.884458	0.771099	0.000994607	0.0115612	NA	NA	NA	NA	0.00509886	-	-	control
k__Bacteria.p__Bacteroidetes.c__Bacteroidia.o__Bacteroidales.f__Bacteroidaceae.g__Bacteroides.s__Bacteroides_stercoris_with_k__Bacteria.p__Bacteroidetes.c__Bacteroidia.o__Bacteroidales.f__Porphyromonadaceae.g__Odoribacter.s__Odoribacter_unclassified	0.0603426	0.88	10	0.0945688	0.88	12	0.34868	0.29	11	0.218663	0.56	12	0.0533653	0.86	11	0.0209666	0.93	12	0.100276	0.79	12	0.631461	0.01	12	0.0191168	0.99	12	0.942702	0.26754	0.720717	0.804407	0.901193	0.242099	NA	0.30437	NA	NA	NA	0.294744	-	-	-
k__Bacteria.p__Bacteroidetes.c__Bacteroidia.o__Bacteroidales.f__Bacteroidaceae.g__Bacteroides.s__Bacteroides_uniformis_with_k__Bacteria.p__Bacteroidetes.c__Bacteroidia.o__Bacteroidales.f__Porphyromonadaceae.g__Odoribacter.s__Odoribacter_unclassified	0.184255	0.55	10	0.222545	0.48	12	0.545819	0.08	11	-0.460845	0.09	12	-0.363185	0.28	11	0.148473	0.64	12	0.710503	0	12	0.197764	0.65	12	0.0619665	0.83	12	0.0132196	0.375939	0.482907	0.6457	0.34564	0.171684	0.034461	NA	NA	NA	NA	0.232279	-	-	-
k__Bacteria.p__Bacteroidetes.c__Bacteroidia.o__Bacteroidales.f__Bacteroidaceae.g__Bacteroides.s__Bacteroides_xylanisolvens_with_k__Bacteria.p__Bacteroidetes.c__Bacteroidia.o__Bacteroidales.f__Porphyromonadaceae.g__Odoribacter.s__Odoribacter_unclassified	-0.301561	0.27	10	0.0198926	0.97	12	0.558125	0.09	11	-0.0316798	0.98	12	-0.346851	0.25	11	-0.109855	0.77	12	0.338954	0.22	12	0.604999	0	12	0.781614	0	12	0.409073	0.0830308	0.0451428	0.176178	0.780215	0.335611	NA	0.129192	0.087483	NA	NA	0.380807	-	-	-
k__Bacteria.p__Bacteroidetes.c__Bacteroidia.o__Bacteroidales.f__Porphyromonadaceae.g__Odoribacter.s__Odoribacter_splanchnicus_with_k__Bacteria.p__Bacteroidetes.c__Bacteroidia.o__Bacteroidales.f__Porphyromonadaceae.g__Odoribacter.s__Odoribacter_unclassified	-0.259612	0.46	10	-0.170765	0.63	12	0.087756	0.84	11	-0.699255	0	12	-0.743599	0	11	-0.952446	0.01	12	-0.909654	0	12	-0.674119	0.04	12	-0.92978	0	12	0.0424844	0.216029	7.34978e-05	0.771758	0.0697605	0.160282	0.0811154	0.257122	0.00136675	NA	0.122199	0.221429	-	-	-
k__Bacteria.p__Actinobacteria.c__Actinobacteria.o__Bifidobacteriales.f__Bifidobacteriaceae.g__Bifidobacterium.s__Bifidobacterium_animalis_with_k__Bacteria.p__Bacteroidetes.c__Bacteroidia.o__Bacteroidales.f__Porphyromonadaceae.g__Parabacteroides.s__Parabacteroides_distasonis	0.0977377	0.87	10	0.15564	0.71	12	0.146694	0.71	11	-0.878204	0	12	0.3416	0.3	11	-0.044639	0.95	12	0.235524	0.34	12	0.0482344	0.88	12	0.0586935	0.82	12	0.000986604	0.815262	0.92413	0.992472	0.000855646	0.900676	0.00509644	NA	NA	NA	0.00521052	NA	-	-	-
k__Bacteria.p__Actinobacteria.c__Actinobacteria.o__Bifidobacteriales.f__Bifidobacteriaceae.g__Bifidobacterium.s__Bifidobacterium_breve_with_k__Bacteria.p__Bacteroidetes.c__Bacteroidia.o__Bacteroidales.f__Porphyromonadaceae.g__Parabacteroides.s__Parabacteroides_distasonis	-0.94143	0	10	0.220855	0.54	12	0.155004	0.62	11	0.200925	0.56	12	0.297724	0.34	11	-0.113269	0.76	12	0.269029	0.49	12	0.0495549	0.9	12	0.0913653	0.74	12	4.56963e-05	0.861695	0.841606	8.53861e-05	0.659078	0.877827	0.000938446	NA	NA	0.00226541	NA	NA	control	-	-
k__Bacteria.p__Actinobacteria.c__Actinobacteria.o__Bifidobacteriales.f__Bifidobacteriaceae.g__Bifidobacterium.s__Bifidobacterium_pseudolongum_with_k__Bacteria.p__Bacteroidetes.c__Bacteroidia.o__Bacteroidales.f__Porphyromonadaceae.g__Parabacteroides.s__Parabacteroides_distasonis	0.179087	0.72	10	-0.407136	0.14	12	0.166036	0.65	11	0.0960066	0.83	12	0.202802	0.54	11	-0.038008	0.93	12	-0.19188	0.63	12	-0.295741	0.41	12	-0.561291	0.01	12	0.723726	0.386978	0.22215	0.355824	0.880838	0.623429	NA	NA	0.265971	NA	NA	0.645423	-	-	-
k__Bacteria.p__Bacteroidetes.c__Bacteroidia.o__Bacteroidales.f__Bacteroidaceae.g__Bacteroides.s__Bacteroides_massiliensis_with_k__Bacteria.p__Bacteroidetes.c__Bacteroidia.o__Bacteroidales.f__Porphyromonadaceae.g__Parabacteroides.s__Parabacteroides_distasonis	0.752504	0	10	-0.0812517	0.81	12	-0.00924038	0.97	11	0.202304	0.59	12	0.398706	0.18	11	-0.225055	0.5	12	0.272258	0.27	12	-0.123667	0.64	12	-0.569127	0.08	12	0.251766	0.464247	0.406623	0.0726848	0.388413	0.14401	0.289599	NA	NA	0.121055	NA	NA	-	-	-
k__Bacteria.p__Bacteroidetes.c__Bacteroidia.o__Bacteroidales.f__Bacteroidaceae.g__Bacteroides.s__Bacteroides_ovatus_with_k__Bacteria.p__Bacteroidetes.c__Bacteroidia.o__Bacteroidales.f__Porphyromonadaceae.g__Parabacteroides.s__Parabacteroides_distasonis	0.964272	0	10	0.117911	0.79	12	0.0811031	0.86	11	-0.0226105	0.96	12	0.22732	0.53	11	-0.195463	0.52	12	0.237325	0.47	12	-0.243919	0.49	12	0.291627	0.39	12	0.000101498	0.578498	0.570458	0.000126367	0.675364	0.440821	0.00140101	NA	NA	0.00286495	NA	NA	control	-	-
k__Bacteria.p__Bacteroidetes.c__Bacteroidia.o__Bacteroidales.f__Bacteroidaceae.g__Bacteroides.s__Bacteroides_plebeius_with_k__Bacteria.p__Bacteroidetes.c__Bacteroidia.o__Bacteroidales.f__Porphyromonadaceae.g__Parabacteroides.s__Parabacteroides_distasonis	-0.147704	0.66	10	-0.209321	0.55	12	-0.612291	0.01	11	0.409717	0.2	12	-0.209063	0.59	11	0.109793	0.78	12	-0.407543	0.2	12	-0.243721	0.57	12	0.29661	0.32	12	0.173476	0.996111	0.0877758	0.47174	0.411087	0.264482	NA	NA	0.137836	0.496652	NA	NA	-	-	-
k__Bacteria.p__Bacteroidetes.c__Bacteroidia.o__Bacteroidales.f__Porphyromonadaceae.g__Barnesiella.s__Barnesiella_intestinihominis_with_k__Bacteria.p__Bacteroidetes.c__Bacteroidia.o__Bacteroidales.f__Porphyromonadaceae.g__Parabacteroides.s__Parabacteroides_distasonis	0.488474	0.12	10	0.158562	0.73	12	-0.229981	0.56	11	-0.608393	0.01	12	0.358663	0.17	11	-0.216024	0.46	12	0.0638229	0.88	12	-0.349765	0.19	12	-0.232011	0.49	12	0.0416532	0.285635	0.999254	0.331143	0.0837996	0.646436	0.0808696	NA	NA	NA	0.140237	NA	-	-	-
k__Bacteria.p__Bacteroidetes.c__Bacteroidia.o__Bacteroidales.f__Porphyromonadaceae.g__Odoribacter.s__Odoribacter_splanchnicus_with_k__Bacteria.p__Bacteroidetes.c__Bacteroidia.o__Bacteroidales.f__Porphyromonadaceae.g__Parabacteroides.s__Parabacteroides_distasonis	-0.64288	0.01	10	0.133903	0.64	12	0.0828131	0.88	11	0.327867	0.26	12	-0.142927	0.65	11	0.325699	0.31	12	-0.160639	0.6	12	0.139893	0.69	12	-0.170641	0.58	12	0.0908543	0.802681	0.556551	0.150013	0.523926	0.752142	0.135158	NA	NA	0.197982	NA	NA	-	-	-
k__Bacteria.p__Actinobacteria.c__Actinobacteria.o__Bifidobacteriales.f__Bifidobacteriaceae.g__Bifidobacterium.s__Bifidobacterium_angulatum_with_k__Bacteria.p__Bacteroidetes.c__Bacteroidia.o__Bacteroidales.f__Porphyromonadaceae.g__Parabacteroides.s__Parabacteroides_goldsteinii	0.183989	0.58	10	0.197395	0.46	12	-0.234113	0.5	11	0.584232	0	12	-0.0119206	0.99	11	0.0529764	0.92	12	0.108829	0.69	12	-0.268245	0.48	12	-0.146104	0.71	12	0.445571	0.600827	0.825564	0.607059	0.289868	0.708516	0.463174	NA	NA	NA	0.336733	NA	-	-	-
k__Bacteria.p__Bacteroidetes.c__Bacteroidia.o__Bacteroidales.f__Bacteroidaceae.g__Bacteroides.s__Bacteroides_fragilis_with_k__Bacteria.p__Bacteroidetes.c__Bacteroidia.o__Bacteroidales.f__Porphyromonadaceae.g__Parabacteroides.s__Parabacteroides_goldsteinii	0.0913235	0.83	10	0.280546	0.34	12	0.0125065	0.97	11	-0.18515	0.55	12	0.153781	0.76	11	-0.127679	0.76	12	0.309609	0.33	12	0.680071	0	12	0.569177	0.05	12	0.559382	0.329596	0.219039	0.841857	0.756644	0.549565	NA	0.360908	NA	NA	NA	0.57667	-	-	-
k__Bacteria.p__Bacteroidetes.c__Bacteroidia.o__Bacteroidales.f__Bacteroidaceae.g__Bacteroides.s__Bacteroides_intestinalis_with_k__Bacteria.p__Bacteroidetes.c__Bacteroidia.o__Bacteroidales.f__Porphyromonadaceae.g__Parabacteroides.s__Parabacteroides_goldsteinii	-0.104183	0.76	10	0.204354	0.5	12	-0.0328432	0.95	11	0.659497	0.01	12	-0.225327	0.47	11	0.0144218	0.98	12	-0.0532731	0.85	12	0.15818	0.69	12	-0.170783	0.6	12	0.113796	0.620835	0.918976	0.802424	0.0847748	0.775245	0.155293	NA	NA	NA	0.14117	NA	-	-	-
k__Bacteria.p__Bacteroidetes.c__Bacteroidia.o__Bacteroidales.f__Porphyromonadaceae.g__Parabacteroides.s__Parabacteroides_distasonis_with_k__Bacteria.p__Bacteroidetes.c__Bacteroidia.o__Bacteroidales.f__Porphyromonadaceae.g__Parabacteroides.s__Parabacteroides_goldsteinii	0.122243	0.68	10	0.0267155	0.96	12	0.0725914	0.87	11	0.202894	0.5	12	-0.288223	0.42	11	-0.167637	0.68	12	-0.233539	0.48	12	-0.643173	0.01	12	-0.0899512	0.76	12	0.611667	0.241829	0.88026	0.981929	0.553799	0.323899	NA	0.279475	NA	NA	NA	0.370481	-	-	-
k__Bacteria.p__Actinobacteria.c__Actinobacteria.o__Bifidobacteriales.f__Bifidobacteriaceae.g__Bifidobacterium.s__Bifidobacterium_pseudolongum_with_k__Bacteria.p__Bacteroidetes.c__Bacteroidia.o__Bacteroidales.f__Porphyromonadaceae.g__Parabacteroides.s__Parabacteroides_johnsonii	-0.0586448	0.91	10	0.248826	0.41	12	-0.103632	0.82	11	0.0884165	0.73	12	-0.269324	0.36	11	-0.382713	0.17	12	-0.178406	0.65	12	0.699714	0	12	-0.0205576	0.95	12	0.849413	0.0618875	0.696474	0.723757	0.557945	0.0570516	NA	0.104458	NA	NA	NA	0.111824	-	-	-
k__Bacteria.p__Actinobacteria.c__Actinobacteria.o__Coriobacteriales.f__Coriobacteriaceae.g__Collinsella.s__Collinsella_aerofaciens_with_k__Bacteria.p__Bacteroidetes.c__Bacteroidia.o__Bacteroidales.f__Porphyromonadaceae.g__Parabacteroides.s__Parabacteroides_johnsonii	-0.601164	0.09	10	0.0763941	0.81	12	0.337952	0.31	11	-0.16988	0.64	12	-0.178358	0.6	11	-0.902645	0	12	0.163835	0.62	12	0.157111	0.62	12	0.0292541	0.94	12	0.23187	0.770572	0.000224854	0.113817	0.00638033	0.948508	NA	NA	0.00272948	NA	0.0227116	NA	-	RFT	-
k__Bacteria.p__Bacteroidetes.c__Bacteroidia.o__Bacteroidales.f__Bacteroidaceae.g__Bacteroides.s__Bacteroides_caccae_with_k__Bacteria.p__Bacteroidetes.c__Bacteroidia.o__Bacteroidales.f__Porphyromonadaceae.g__Parabacteroides.s__Parabacteroides_johnsonii	-0.472066	0.16	10	-0.538824	0.07	12	0.128574	0.73	11	0.0404312	0.89	12	0.0073084	0.99	11	-0.93901	0	12	0.295582	0.27	12	0.131236	0.77	12	-0.0701196	0.93	12	0.26171	0.252394	0.000108491	0.273973	0.000116313	0.728401	NA	NA	0.00181848	NA	0.00185233	NA	-	RFT	-
k__Bacteria.p__Bacteroidetes.c__Bacteroidia.o__Bacteroidales.f__Bacteroidaceae.g__Bacteroides.s__Bacteroides_coprocola_with_k__Bacteria.p__Bacteroidetes.c__Bacteroidia.o__Bacteroidales.f__Porphyromonadaceae.g__Parabacteroides.s__Parabacteroides_johnsonii	0.175803	0.64	10	0.703743	0.01	12	0.548162	0.06	11	-0.02916	0.9	12	0.100641	0.81	11	0.53467	0.03	12	-0.281579	0.34	12	0.0759202	0.83	12	-0.261492	0.38	12	0.64504	0.161515	0.105927	0.382066	0.377666	0.685009	NA	0.20807	NA	0.412437	NA	NA	-	-	-
k__Bacteria.p__Bacteroidetes.c__Bacteroidia.o__Bacteroidales.f__Bacteroidaceae.g__Bacteroides.s__Bacteroides_dorei_with_k__Bacteria.p__Bacteroidetes.c__Bacteroidia.o__Bacteroidales.f__Porphyromonadaceae.g__Parabacteroides.s__Parabacteroides_johnsonii	0.63075	0.05	10	-0.413437	0.13	12	0.333845	0.25	11	0.77033	0	12	0.685376	0.02	11	0.65612	0.03	12	0.0908898	0.85	12	-0.093722	0.72	12	0.665143	0.03	12	0.130852	0.0258165	0.574955	0.0525331	0.872921	0.133518	0.173167	NA	NA	NA	0.882014	NA	-	-	-
k__Bacteria.p__Bacteroidetes.c__Bacteroidia.o__Bacteroidales.f__Bacteroidaceae.g__Bacteroides.s__Bacteroides_eggerthii_with_k__Bacteria.p__Bacteroidetes.c__Bacteroidia.o__Bacteroidales.f__Porphyromonadaceae.g__Parabacteroides.s__Parabacteroides_johnsonii	0.0601049	0.87	10	0.27182	0.34	12	-0.00180682	0.99	11	0.245527	0.51	12	-0.181705	0.65	11	-0.0514072	0.91	12	-0.476436	0.04	12	0.394283	0.14	12	0.874582	0	12	0.240393	0.438051	0.0036565	0.830802	0.652028	0.000380842	NA	NA	0.0156656	NA	NA	0.00281823	-	-	-
k__Bacteria.p__Bacteroidetes.c__Bacteroidia.o__Bacteroidales.f__Bacteroidaceae.g__Bacteroides.s__Bacteroides_fluxus_with_k__Bacteria.p__Bacteroidetes.c__Bacteroidia.o__Bacteroidales.f__Porphyromonadaceae.g__Parabacteroides.s__Parabacteroides_johnsonii	-0.532601	0.08	10	-0.594367	0.01	12	-0.0535108	0.87	11	-0.048651	0.89	12	-0.377676	0.2	11	0.354298	0.22	12	0.265724	0.41	12	-0.257447	0.41	12	0.0328074	0.94	12	0.226223	0.660308	0.646221	0.387454	0.284258	0.523123	NA	0.665627	NA	0.416814	NA	NA	-	-	-
k__Bacteria.p__Bacteroidetes.c__Bacteroidia.o__Bacteroidales.f__Bacteroidaceae.g__Bacteroides.s__Bacteroides_stercoris_with_k__Bacteria.p__Bacteroidetes.c__Bacteroidia.o__Bacteroidales.f__Porphyromonadaceae.g__Parabacteroides.s__Parabacteroides_johnsonii	-0.363702	0.23	10	-0.179769	0.62	12	-0.0135338	0.98	11	0.808154	0	12	0.0760474	0.87	11	0.832504	0	12	-0.282621	0.34	12	-0.655702	0.03	12	0.0341465	0.92	12	0.00227247	0.185091	0.0160321	0.77702	0.0384225	0.216027	0.00889964	NA	0.0422049	NA	0.0825925	NA	-	-	-
k__Bacteria.p__Bacteroidetes.c__Bacteroidia.o__Bacteroidales.f__Bacteroidaceae.g__Bacteroides.s__Bacteroides_vulgatus_with_k__Bacteria.p__Bacteroidetes.c__Bacteroidia.o__Bacteroidales.f__Porphyromonadaceae.g__Parabacteroides.s__Parabacteroides_johnsonii	-0.0287214	0.96	10	-0.565457	0.02	12	0.562601	0.02	11	-0.591479	0.09	12	-0.506392	0.1	11	-0.740648	0	12	0.128463	0.76	12	0.0801142	0.74	12	-0.229826	0.48	12	0.196655	0.250729	0.00476525	0.0315547	0.704088	0.704965	NA	NA	0.018593	NA	0.725594	NA	-	-	-
k__Bacteria.p__Bacteroidetes.c__Bacteroidia.o__Bacteroidales.f__Bacteroidaceae.g__Bacteroides.s__Bacteroides_xylanisolvens_with_k__Bacteria.p__Bacteroidetes.c__Bacteroidia.o__Bacteroidales.f__Porphyromonadaceae.g__Parabacteroides.s__Parabacteroides_johnsonii	-0.020136	0.96	10	-0.0899581	0.79	12	0.384816	0.22	11	-0.448195	0.1	12	-0.544887	0.05	11	-0.820928	0	12	0.105398	0.79	12	-0.270124	0.5	12	0.397992	0.18	12	0.427495	0.557354	0.00068488	0.556058	0.315375	0.332731	NA	NA	0.00517895	NA	0.362565	NA	-	-	-
k__Bacteria.p__Bacteroidetes.c__Bacteroidia.o__Bacteroidales.f__Bacteroidales_noname.g__Bacteroidales_noname.s__Bacteroidales_bacterium_ph8_with_k__Bacteria.p__Bacteroidetes.c__Bacteroidia.o__Bacteroidales.f__Porphyromonadaceae.g__Parabacteroides.s__Parabacteroides_johnsonii	-0.0820831	0.84	10	0.248068	0.34	12	-0.0405507	0.95	11	-0.866944	0	12	-0.173652	0.6	11	0.346589	0.19	12	-0.518973	0.02	12	0.060654	0.85	12	0.100349	0.74	12	0.0433266	0.677337	0.69939	0.756192	0.00132918	0.274394	0.0821644	NA	NA	NA	0.00747421	NA	-	-	-
k__Bacteria.p__Bacteroidetes.c__Bacteroidia.o__Bacteroidales.f__Porphyromonadaceae.g__Barnesiella.s__Barnesiella_intestinihominis_with_k__Bacteria.p__Bacteroidetes.c__Bacteroidia.o__Bacteroidales.f__Porphyromonadaceae.g__Parabacteroides.s__Parabacteroides_johnsonii	-0.0224632	0.98	10	0.341131	0.23	12	0.0830122	0.88	11	0.543871	0.08	12	0.50608	0.07	11	0.71866	0	12	0.183693	0.62	12	-0.144705	0.66	12	-0.185143	0.6	12	0.427798	0.32229	0.0553438	0.732336	0.735894	0.686416	NA	NA	0.0995273	NA	0.754365	NA	-	-	-
k__Bacteria.p__Bacteroidetes.c__Bacteroidia.o__Bacteroidales.f__Porphyromonadaceae.g__Coprobacter.s__Coprobacter_fastidiosus_with_k__Bacteria.p__Bacteroidetes.c__Bacteroidia.o__Bacteroidales.f__Porphyromonadaceae.g__Parabacteroides.s__Parabacteroides_johnsonii	-0.31009	0.35	10	-0.147453	0.71	12	0.399506	0.16	11	0.891538	0.01	12	0.225716	0.53	11	0.757925	0	12	-0.252786	0.38	12	0.347597	0.3	12	0.422795	0.14	12	0.000207923	0.532754	0.405427	0.309052	0.0452754	0.260437	0.00184285	NA	0.431075	NA	0.0931929	NA	-	-	-
k__Bacteria.p__Actinobacteria.c__Actinobacteria.o__Bifidobacteriales.f__Bifidobacteriaceae.g__Bifidobacterium.s__Bifidobacterium_thermophilum_with_k__Bacteria.p__Bacteroidetes.c__Bacteroidia.o__Bacteroidales.f__Porphyromonadaceae.g__Parabacteroides.s__Parabacteroides_merdae	0.27604	0.38	10	-0.283201	0.29	12	0.0117052	0.98	11	0.127148	0.63	12	0.267322	0.4	11	0.0485243	0.92	12	-0.261169	0.39	12	0.783738	0.03	12	0.660918	0	12	0.513912	0.0164157	0.17964	0.518419	0.896089	0.0120838	NA	NA	0.229877	NA	NA	0.0364157	-	-	control
k__Bacteria.p__Actinobacteria.c__Actinobacteria.o__Coriobacteriales.f__Coriobacteriaceae.g__Collinsella.s__Collinsella_aerofaciens_with_k__Bacteria.p__Bacteroidetes.c__Bacteroidia.o__Bacteroidales.f__Porphyromonadaceae.g__Parabacteroides.s__Parabacteroides_merdae	-0.178183	0.66	10	0.0978602	0.81	12	0.00456223	0.99	11	0.0701229	0.83	12	-0.215352	0.53	11	-0.734835	0.02	12	0.702109	0.01	12	0.213856	0.46	12	0.207558	0.53	12	0.0810924	0.654189	0.0350432	0.856783	0.0888064	0.273309	0.125055	NA	NA	NA	NA	0.326792	-	-	-
k__Bacteria.p__Actinobacteria.c__Actinobacteria.o__Coriobacteriales.f__Coriobacteriaceae.g__Olsenella.s__Olsenella_unclassified_with_k__Bacteria.p__Bacteroidetes.c__Bacteroidia.o__Bacteroidales.f__Porphyromonadaceae.g__Parabacteroides.s__Parabacteroides_merdae	0.273401	0.36	10	-0.172206	0.58	12	-0.377465	0.22	11	-0.202616	0.52	12	-0.689968	0.01	11	-0.232302	0.47	12	0.143295	0.68	12	-0.0730085	0.83	12	0.426701	0.11	12	0.595023	0.228584	0.166966	0.414154	0.336101	0.52926	NA	0.26776	NA	NA	0.381865	NA	-	-	-
k__Bacteria.p__Bacteroidetes.c__Bacteroidia.o__Bacteroidales.f__Bacteroidaceae.g__Bacteroides.s__Bacteroides_caccae_with_k__Bacteria.p__Bacteroidetes.c__Bacteroidia.o__Bacteroidales.f__Porphyromonadaceae.g__Parabacteroides.s__Parabacteroides_merdae	-0.165821	0.7	10	-0.177521	0.62	12	0.52445	0.08	11	-0.191841	0.54	12	0.280221	0.32	11	-0.841358	0	12	0.195726	0.57	12	0.0828631	0.8	12	0.329964	0.28	12	0.657714	0.626352	0.00021613	0.217223	0.00578719	0.858617	NA	NA	0.00269853	NA	0.020791	NA	-	-	-
k__Bacteria.p__Bacteroidetes.c__Bacteroidia.o__Bacteroidales.f__Bacteroidaceae.g__Bacteroides.s__Bacteroides_dorei_with_k__Bacteria.p__Bacteroidetes.c__Bacteroidia.o__Bacteroidales.f__Porphyromonadaceae.g__Parabacteroides.s__Parabacteroides_merdae	0.382889	0.24	10	-0.242856	0.4	12	0.634196	0.07	11	0.533657	0.11	12	0.817884	0.01	11	0.540888	0.06	12	0.551024	0.06	12	0.212152	0.56	12	0.065087	0.86	12	0.899114	0.0142428	0.323274	0.112573	0.432523	0.476783	NA	0.037244	NA	NA	0.466164	NA	-	-	-
k__Bacteria.p__Bacteroidetes.c__Bacteroidia.o__Bacteroidales.f__Bacteroidaceae.g__Bacteroides.s__Bacteroides_finegoldii_with_k__Bacteria.p__Bacteroidetes.c__Bacteroidia.o__Bacteroidales.f__Porphyromonadaceae.g__Parabacteroides.s__Parabacteroides_merdae	0.16999	0.69	10	0.0137139	0.99	12	0.0199596	0.99	11	-0.0670184	0.83	12	-0.704782	0.01	11	0.0646563	0.84	12	-0.360285	0.22	12	-0.546394	0.04	12	-0.240339	0.48	12	0.544876	0.164264	0.779065	0.942098	0.115094	0.73128	NA	0.210373	NA	NA	0.170634	NA	-	-	-
k__Bacteria.p__Bacteroidetes.c__Bacteroidia.o__Bacteroidales.f__Bacteroidaceae.g__Bacteroides.s__Bacteroides_fragilis_with_k__Bacteria.p__Bacteroidetes.c__Bacteroidia.o__Bacteroidales.f__Porphyromonadaceae.g__Parabacteroides.s__Parabacteroides_merdae	-0.233778	0.51	10	-0.0678418	0.84	12	0.815763	0.01	11	0.0327204	0.97	12	-0.248692	0.44	11	0.762424	0	12	-0.287287	0.38	12	0.0992196	0.78	12	-0.25377	0.43	12	0.762404	0.767416	0.0053334	0.0114447	0.0232492	0.650842	NA	NA	0.0205348	0.0313559	0.0545056	NA	RFT	-	-
k__Bacteria.p__Bacteroidetes.c__Bacteroidia.o__Bacteroidales.f__Bacteroidaceae.g__Bacteroides.s__Bacteroides_massiliensis_with_k__Bacteria.p__Bacteroidetes.c__Bacteroidia.o__Bacteroidales.f__Porphyromonadaceae.g__Parabacteroides.s__Parabacteroides_merdae	0.269991	0.39	10	0.216564	0.57	12	0.805035	0	11	-0.368732	0.22	12	-0.22662	0.57	11	-0.287941	0.31	12	0.0408423	0.83	12	0.563313	0.04	12	0.128396	0.83	12	0.397767	0.202541	0.0126412	0.133343	0.948749	0.393016	NA	NA	0.0365842	0.182398	NA	NA	-	-	-
k__Bacteria.p__Bacteroidetes.c__Bacteroidia.o__Bacteroidales.f__Bacteroidaceae.g__Bacteroides.s__Bacteroides_plebeius_with_k__Bacteria.p__Bacteroidetes.c__Bacteroidia.o__Bacteroidales.f__Porphyromonadaceae.g__Parabacteroides.s__Parabacteroides_merdae	-0.331561	0.33	10	-0.28044	0.36	12	0.133643	0.75	11	0.663339	0.02	12	0.563776	0.04	11	0.812299	0.01	12	-0.122419	0.71	12	-0.248493	0.39	12	0.552083	0.07	12	0.04571	0.101014	0.120042	0.582873	0.576809	0.134556	NA	NA	0.173703	NA	0.601618	NA	-	-	-
k__Bacteria.p__Bacteroidetes.c__Bacteroidia.o__Bacteroidales.f__Bacteroidaceae.g__Bacteroides.s__Bacteroides_sp_1_1_6_with_k__Bacteria.p__Bacteroidetes.c__Bacteroidia.o__Bacteroidales.f__Porphyromonadaceae.g__Parabacteroides.s__Parabacteroides_merdae	0.00548501	1	10	-0.00319599	1	12	0.335259	0.29	11	-0.060484	0.85	12	0.0506733	0.86	11	0.0295018	0.95	12	-0.667275	0.01	12	-0.319845	0.31	12	-0.13517	0.7	12	0.176472	0.687879	0.601018	0.723719	0.970054	0.34377	0.217554	NA	NA	NA	NA	0.38822	-	-	-
k__Bacteria.p__Bacteroidetes.c__Bacteroidia.o__Bacteroidales.f__Bacteroidaceae.g__Bacteroides.s__Bacteroides_thetaiotaomicron_with_k__Bacteria.p__Bacteroidetes.c__Bacteroidia.o__Bacteroidales.f__Porphyromonadaceae.g__Parabacteroides.s__Parabacteroides_merdae	0.456301	0.13	10	0.10652	0.78	12	0.704765	0.03	11	-0.319498	0.29	12	-0.637117	0.05	11	0.402729	0.17	12	-0.14075	0.73	12	0.446523	0.2	12	0.623478	0.01	12	0.241711	0.0351167	0.63546	0.284735	0.0464018	0.162687	NA	NA	0.64356	NA	NA	0.222496	-	-	-
k__Bacteria.p__Bacteroidetes.c__Bacteroidia.o__Bacteroidales.f__Bacteroidaceae.g__Bacteroides.s__Bacteroides_xylanisolvens_with_k__Bacteria.p__Bacteroidetes.c__Bacteroidia.o__Bacteroidales.f__Porphyromonadaceae.g__Parabacteroides.s__Parabacteroides_merdae	0.630442	0.03	10	0.619422	0.06	12	0.642925	0.01	11	-0.458892	0.1	12	-0.380298	0.22	11	-0.525557	0.05	12	0.671617	0.03	12	0.585551	0.05	12	0.335458	0.24	12	0.00895011	0.0352881	0.0164721	0.996771	0.931112	0.600514	NA	NA	0.0422945	0.996771	NA	NA	-	-	-
k__Bacteria.p__Bacteroidetes.c__Bacteroidia.o__Bacteroidales.f__Bacteroidales_noname.g__Bacteroidales_noname.s__Bacteroidales_bacterium_ph8_with_k__Bacteria.p__Bacteroidetes.c__Bacteroidia.o__Bacteroidales.f__Porphyromonadaceae.g__Parabacteroides.s__Parabacteroides_merdae	-0.175818	0.65	10	0.158328	0.65	12	0.0328235	0.95	11	-0.601939	0.03	12	-0.283011	0.36	11	0.306846	0.35	12	0.0397486	0.91	12	0.779076	0	12	-0.164591	0.68	12	0.279216	0.0190536	0.588436	0.798371	0.096477	0.0231381	NA	0.0457286	NA	NA	NA	0.0591308	-	-	-
k__Bacteria.p__Bacteroidetes.c__Bacteroidia.o__Bacteroidales.f__Porphyromonadaceae.g__Barnesiella.s__Barnesiella_intestinihominis_with_k__Bacteria.p__Bacteroidetes.c__Bacteroidia.o__Bacteroidales.f__Porphyromonadaceae.g__Parabacteroides.s__Parabacteroides_merdae	0.384028	0.26	10	-0.0686989	0.91	12	0.734233	0	11	0.207652	0.59	12	0.213085	0.52	11	0.40755	0.16	12	0.248834	0.37	12	-0.0039937	1	12	-0.244057	0.48	12	0.923958	0.829918	0.0484111	0.116958	0.868017	0.565541	NA	NA	0.0915828	0.167313	NA	NA	-	-	-
k__Bacteria.p__Bacteroidetes.c__Bacteroidia.o__Bacteroidales.f__Porphyromonadaceae.g__Coprobacter.s__Coprobacter_fastidiosus_with_k__Bacteria.p__Bacteroidetes.c__Bacteroidia.o__Bacteroidales.f__Porphyromonadaceae.g__Parabacteroides.s__Parabacteroides_merdae	0.0745897	0.85	10	0.173603	0.63	12	-0.148281	0.65	11	0.747988	0	12	0.728564	0.02	11	0.65923	0.02	12	-0.0889915	0.74	12	0.570858	0.05	12	-0.0033561	0.99	12	0.0577231	0.290928	0.106548	0.794456	0.92661	0.230841	0.100282	NA	NA	NA	0.931411	NA	-	-	-
k__Bacteria.p__Bacteroidetes.c__Bacteroidia.o__Bacteroidales.f__Porphyromonadaceae.g__Odoribacter.s__Odoribacter_splanchnicus_with_k__Bacteria.p__Bacteroidetes.c__Bacteroidia.o__Bacteroidales.f__Porphyromonadaceae.g__Parabacteroides.s__Parabacteroides_merdae	-0.0714126	0.88	10	-0.0146117	0.93	12	0.19207	0.54	11	-0.191055	0.64	12	0.169538	0.55	11	-0.302526	0.26	12	-0.689834	0.01	12	-0.390319	0.12	12	-0.134909	0.66	12	0.229695	0.465235	0.573983	0.858648	0.588745	0.313713	0.268615	NA	NA	NA	NA	0.361748	-	-	-
k__Bacteria.p__Bacteroidetes.c__Bacteroidia.o__Bacteroidales.f__Porphyromonadaceae.g__Odoribacter.s__Odoribacter_unclassified_with_k__Bacteria.p__Bacteroidetes.c__Bacteroidia.o__Bacteroidales.f__Porphyromonadaceae.g__Parabacteroides.s__Parabacteroides_merdae	-0.0363594	0.96	10	0.0817379	0.79	12	0.298213	0.4	11	-0.35296	0.23	12	-0.286383	0.39	11	0.149732	0.68	12	0.774678	0	12	0.291997	0.36	12	0.311839	0.31	12	0.00860155	0.46687	0.922896	0.79236	0.495046	0.210687	0.0245509	NA	NA	NA	NA	0.266015	-	-	-
k__Bacteria.p__Bacteroidetes.c__Bacteroidia.o__Bacteroidales.f__Porphyromonadaceae.g__Parabacteroides.s__Parabacteroides_johnsonii_with_k__Bacteria.p__Bacteroidetes.c__Bacteroidia.o__Bacteroidales.f__Porphyromonadaceae.g__Parabacteroides.s__Parabacteroides_merdae	0.178373	0.62	10	0.127094	0.78	12	0.214568	0.54	11	0.803435	0	12	0.564104	0.09	11	0.811227	0	12	0.114972	0.75	12	0.358087	0.25	12	-0.0909412	0.79	12	0.0680988	0.575115	0.0270262	0.982682	0.526914	0.612366	0.11243	NA	0.0616734	NA	0.554797	NA	-	-	-
k__Bacteria.p__Actinobacteria.c__Actinobacteria.o__Coriobacteriales.f__Coriobacteriaceae.g__Slackia.s__Slackia_piriformis_with_k__Bacteria.p__Bacteroidetes.c__Bacteroidia.o__Bacteroidales.f__Porphyromonadaceae.g__Parabacteroides.s__Parabacteroides_unclassified	-0.00518004	0.99	10	0.239675	0.41	12	0.125696	0.75	11	-0.132037	0.64	12	-0.217676	0.48	11	0.21469	0.48	12	-0.0115595	1	12	0.813572	0	12	-0.134241	0.79	12	0.956577	0.016593	0.740427	0.884377	0.625113	0.0118845	NA	0.0414116	NA	NA	NA	0.035992	-	-	RMT
k__Bacteria.p__Bacteroidetes.c__Bacteroidia.o__Bacteroidales.f__Bacteroidaceae.g__Bacteroides.s__Bacteroides_clarus_with_k__Bacteria.p__Bacteroidetes.c__Bacteroidia.o__Bacteroidales.f__Porphyromonadaceae.g__Parabacteroides.s__Parabacteroides_unclassified	-0.127373	0.79	10	-0.567597	0.02	12	-0.0567671	0.94	11	-0.468961	0.06	12	-0.489758	0.08	11	-0.155696	0.8	12	0.292655	0.35	12	-0.801988	0	12	-0.259191	0.43	12	0.227985	0.452276	0.911843	0.417966	0.675433	0.0110969	NA	0.469423	NA	NA	NA	0.0346567	-	-	-
k__Bacteria.p__Bacteroidetes.c__Bacteroidia.o__Bacteroidales.f__Bacteroidaceae.g__Bacteroides.s__Bacteroides_dorei_with_k__Bacteria.p__Bacteroidetes.c__Bacteroidia.o__Bacteroidales.f__Porphyromonadaceae.g__Parabacteroides.s__Parabacteroides_unclassified	-0.444046	0.16	10	0.478714	0.08	12	0.0174701	0.96	11	-0.144039	0.67	12	-0.586768	0.06	11	-0.614616	0.03	12	-0.180973	0.62	12	-0.722578	0.01	12	0.458844	0.09	12	0.778409	0.00520212	0.0350453	0.138747	0.407997	0.0114704	NA	0.0176204	NA	NA	NA	0.0352394	-	-	-
k__Bacteria.p__Bacteroidetes.c__Bacteroidia.o__Bacteroidales.f__Bacteroidaceae.g__Bacteroides.s__Bacteroides_plebeius_with_k__Bacteria.p__Bacteroidetes.c__Bacteroidia.o__Bacteroidales.f__Porphyromonadaceae.g__Parabacteroides.s__Parabacteroides_unclassified	0.145916	0.86	10	0.0128118	0.98	12	-0.185556	0.58	11	-0.350452	0.25	12	-0.765217	0.01	11	-0.243644	0.49	12	-0.138727	0.73	12	0.147434	0.72	12	0.00739686	0.98	12	0.595727	0.0358782	0.852166	0.806833	0.248266	0.829578	NA	0.0708792	NA	NA	0.299153	NA	-	-	-
k__Bacteria.p__Bacteroidetes.c__Bacteroidia.o__Bacteroidales.f__Bacteroidaceae.g__Bacteroides.s__Bacteroides_stercoris_with_k__Bacteria.p__Bacteroidetes.c__Bacteroidia.o__Bacteroidales.f__Porphyromonadaceae.g__Parabacteroides.s__Parabacteroides_unclassified	-0.0945151	0.76	10	0.0159812	0.94	12	0.036343	0.9	11	-0.226913	0.44	12	-0.642425	0.01	11	-0.408018	0.14	12	0.00940783	0.98	12	0.395702	0.21	12	0.191272	0.65	12	0.87756	0.0487146	0.386067	0.963869	0.546286	0.685321	NA	0.0867358	NA	NA	0.572088	NA	-	-	-
k__Bacteria.p__Bacteroidetes.c__Bacteroidia.o__Bacteroidales.f__Porphyromonadaceae.g__Parabacteroides.s__Parabacteroides_merdae_with_k__Bacteria.p__Bacteroidetes.c__Bacteroidia.o__Bacteroidales.f__Porphyromonadaceae.g__Parabacteroides.s__Parabacteroides_unclassified	-0.747454	0.01	10	-0.411328	0.17	12	-0.341611	0.23	11	-0.684664	0.01	12	-0.519702	0.1	11	-0.446393	0.16	12	-0.225295	0.44	12	-0.284761	0.37	12	-0.493845	0.06	12	0.27056	0.843618	0.92805	0.442898	0.735705	0.783125	0.306748	NA	NA	0.472122	0.754365	NA	-	-	-
k__Bacteria.p__Actinobacteria.c__Actinobacteria.o__Bifidobacteriales.f__Bifidobacteriaceae.g__Bifidobacterium.s__Bifidobacterium_pseudocatenulatum_with_k__Bacteria.p__Bacteroidetes.c__Bacteroidia.o__Bacteroidales.f__Prevotellaceae.g__Paraprevotella.s__Paraprevotella_clara	0.21884	0.54	10	0.239717	0.46	12	0.0307272	0.9	11	-0.0245136	0.91	12	0.152976	0.68	11	0.225224	0.57	12	0.0926246	0.79	12	0.94123	0	12	0.300438	0.37	12	0.886635	0.000861846	0.841409	0.894011	0.858786	0.000683516	NA	0.00601369	NA	NA	NA	0.00398406	-	-	RMT
k__Bacteria.p__Bacteroidetes.c__Bacteroidia.o__Bacteroidales.f__Bacteroidaceae.g__Bacteroides.s__Bacteroides_salyersiae_with_k__Bacteria.p__Bacteroidetes.c__Bacteroidia.o__Bacteroidales.f__Prevotellaceae.g__Paraprevotella.s__Paraprevotella_clara	0.107758	0.77	10	0.19802	0.59	12	0.0671502	0.77	11	0.247846	0.37	12	0.26225	0.41	11	-0.0654329	0.89	12	0.149046	0.65	12	0.936741	0	12	0.142155	0.66	12	0.955175	0.00159871	0.90466	0.960901	0.731254	0.000649383	NA	0.00828682	NA	NA	NA	0.00383767	-	-	RMT
k__Bacteria.p__Actinobacteria.c__Actinobacteria.o__Bifidobacteriales.f__Bifidobacteriaceae.g__Bifidobacterium.s__Bifidobacterium_pseudocatenulatum_with_k__Bacteria.p__Bacteroidetes.c__Bacteroidia.o__Bacteroidales.f__Prevotellaceae.g__Paraprevotella.s__Paraprevotella_unclassified	0.109429	0.78	10	0.248311	0.47	12	0.141792	0.81	11	0.121723	0.67	12	0.167455	0.58	11	0.258679	0.4	12	0.194548	0.57	12	0.952395	0	12	0.0775475	0.82	12	0.981355	0.000349532	0.922276	0.954264	0.953841	0.000136026	NA	0.00347944	NA	NA	NA	0.00160775	-	-	RMT
k__Bacteria.p__Bacteroidetes.c__Bacteroidia.o__Bacteroidales.f__Bacteroidaceae.g__Bacteroides.s__Bacteroides_salyersiae_with_k__Bacteria.p__Bacteroidetes.c__Bacteroidia.o__Bacteroidales.f__Prevotellaceae.g__Paraprevotella.s__Paraprevotella_unclassified	0.0280619	0.96	10	0.246203	0.39	12	0.158817	0.69	11	0.087499	0.74	12	0.140084	0.71	11	0.0578154	0.91	12	0.160114	0.59	12	0.93756	0	12	0.161035	0.66	12	0.964894	0.00110675	0.968964	0.906397	0.985222	0.000703891	NA	0.00670295	NA	NA	NA	0.00406504	-	-	RMT
k__Bacteria.p__Bacteroidetes.c__Bacteroidia.o__Bacteroidales.f__Prevotellaceae.g__Paraprevotella.s__Paraprevotella_clara_with_k__Bacteria.p__Bacteroidetes.c__Bacteroidia.o__Bacteroidales.f__Prevotellaceae.g__Paraprevotella.s__Paraprevotella_unclassified	-0.0132452	0.96	10	0.19051	0.57	12	0.135281	0.77	11	0.298382	0.36	12	0.195908	0.66	11	0.117849	0.78	12	0.283418	0.37	12	0.949689	0	12	0.216149	0.45	12	0.780991	0.000390857	0.974291	0.917029	0.921958	0.000589958	NA	0.00358098	NA	NA	NA	0.00371892	-	-	RMT
k__Bacteria.p__Actinobacteria.c__Actinobacteria.o__Bifidobacteriales.f__Bifidobacteriaceae.g__Bifidobacterium.s__Bifidobacterium_pseudocatenulatum_with_k__Bacteria.p__Bacteroidetes.c__Bacteroidia.o__Bacteroidales.f__Prevotellaceae.g__Paraprevotella.s__Paraprevotella_xylaniphila	0.137412	0.73	10	0.272998	0.36	12	0.0983422	0.83	11	0.124321	0.74	12	0.294164	0.29	11	0.193171	0.51	12	0.18201	0.6	12	0.897878	0	12	0.175677	0.62	12	0.991516	0.0177665	0.978103	0.925327	0.934522	0.00731248	NA	0.0433522	NA	NA	NA	0.0245965	-	-	RMT
k__Bacteria.p__Bacteroidetes.c__Bacteroidia.o__Bacteroidales.f__Bacteroidaceae.g__Bacteroides.s__Bacteroides_salyersiae_with_k__Bacteria.p__Bacteroidetes.c__Bacteroidia.o__Bacteroidales.f__Prevotellaceae.g__Paraprevotella.s__Paraprevotella_xylaniphila	0.100007	0.81	10	0.218675	0.53	12	0.0997409	0.75	11	0.23102	0.47	12	0.212329	0.62	11	0.0333146	0.94	12	0.174432	0.63	12	0.908077	0	12	0.00512308	0.99	12	0.964795	0.00706858	0.980306	0.95896	0.895777	0.00210309	NA	0.0221146	NA	NA	NA	0.0088164	-	-	RMT
k__Bacteria.p__Bacteroidetes.c__Bacteroidia.o__Bacteroidales.f__Prevotellaceae.g__Paraprevotella.s__Paraprevotella_clara_with_k__Bacteria.p__Bacteroidetes.c__Bacteroidia.o__Bacteroidales.f__Prevotellaceae.g__Paraprevotella.s__Paraprevotella_xylaniphila	0.298671	0.4	10	0.0708527	0.84	12	-0.0724223	0.83	11	0.27191	0.36	12	0.124736	0.78	11	0.0122007	1	12	0.154955	0.71	12	0.89964	0	12	0.136067	0.67	12	0.946944	0.0038529	0.909442	0.760575	0.851126	0.0052064	NA	0.0143623	NA	NA	NA	0.0187739	-	-	RMT
k__Bacteria.p__Bacteroidetes.c__Bacteroidia.o__Bacteroidales.f__Prevotellaceae.g__Paraprevotella.s__Paraprevotella_unclassified_with_k__Bacteria.p__Bacteroidetes.c__Bacteroidia.o__Bacteroidales.f__Prevotellaceae.g__Paraprevotella.s__Paraprevotella_xylaniphila	0.325685	0.29	10	0.147832	0.68	12	-0.0478784	0.92	11	0.173189	0.53	12	0.3181	0.29	11	0.135103	0.66	12	0.275515	0.39	12	0.919896	0.01	12	0.139707	0.72	12	0.945369	0.00422501	0.908413	0.756704	0.916355	0.00324447	NA	0.0149843	NA	NA	NA	0.0124934	-	-	RMT
k__Bacteria.p__Bacteroidetes.c__Bacteroidia.o__Bacteroidales.f__Porphyromonadaceae.g__Parabacteroides.s__Parabacteroides_distasonis_with_k__Bacteria.p__Bacteroidetes.c__Bacteroidia.o__Bacteroidales.f__Prevotellaceae.g__Prevotella.s__Prevotella_bryantii	0.113381	0.76	10	0.110449	0.81	12	-0.0244694	0.96	11	0.225761	0.44	12	0.214301	0.5	11	-0.22355	0.46	12	0.196207	0.67	12	-0.834198	0	12	0.0257079	0.96	12	0.972831	0.00412896	0.8519	0.95139	0.548842	0.00526091	NA	0.0147631	NA	NA	NA	0.0188904	-	-	RMT
k__Archaea.p__Euryarchaeota.c__Methanobacteria.o__Methanobacteriales.f__Methanobacteriaceae.g__Methanobrevibacter.s__Methanobrevibacter_unclassified_with_k__Bacteria.p__Bacteroidetes.c__Bacteroidia.o__Bacteroidales.f__Prevotellaceae.g__Prevotella.s__Prevotella_copri	-0.439461	0.13	10	0.343869	0.23	12	0.0850054	0.86	11	0.0741374	0.82	12	0.354302	0.31	11	-0.751727	0.01	12	0.0246053	0.96	12	0.21438	0.48	12	0.318818	0.27	12	0.501781	0.938679	0.0134724	0.252099	0.0128311	0.806407	NA	NA	0.0378614	NA	0.0359457	NA	-	-	-
k__Bacteria.p__Actinobacteria.c__Actinobacteria.o__Bifidobacteriales.f__Bifidobacteriaceae.g__Bifidobacterium.s__Bifidobacterium_pseudocatenulatum_with_k__Bacteria.p__Bacteroidetes.c__Bacteroidia.o__Bacteroidales.f__Prevotellaceae.g__Prevotella.s__Prevotella_copri	-0.716778	0.01	10	-0.0903187	0.75	12	-0.01263	0.97	11	0.344149	0.21	12	0.100006	0.85	11	0.239031	0.42	12	0.368598	0.15	12	0.202444	0.57	12	0.200819	0.56	12	0.0167306	0.817057	0.853635	0.166653	0.867987	0.905036	0.0408323	NA	NA	0.213325	NA	NA	-	-	-
k__Bacteria.p__Bacteroidetes.c__Bacteroidia.o__Bacteroidales.f__Bacteroidaceae.g__Bacteroides.s__Bacteroides_caccae_with_k__Bacteria.p__Bacteroidetes.c__Bacteroidia.o__Bacteroidales.f__Prevotellaceae.g__Prevotella.s__Prevotella_copri	0.00691169	0.99	10	-0.0514442	0.91	12	-0.548205	0.05	11	-0.54915	0.01	12	-0.258073	0.42	11	0.141264	0.72	12	0.271073	0.34	12	-0.0589452	0.87	12	0.342135	0.25	12	0.152355	0.886168	0.113476	0.39275	0.272686	0.644928	0.194835	NA	NA	NA	0.321587	NA	-	-	-
k__Bacteria.p__Bacteroidetes.c__Bacteroidia.o__Bacteroidales.f__Bacteroidales_noname.g__Bacteroidales_noname.s__Bacteroidales_bacterium_ph8_with_k__Bacteria.p__Bacteroidetes.c__Bacteroidia.o__Bacteroidales.f__Prevotellaceae.g__Prevotella.s__Prevotella_copri	0.0722778	0.85	10	-0.0122353	0.95	12	-0.0735262	0.83	11	-0.328198	0.29	12	0.13655	0.62	11	-0.291898	0.33	12	0.0887711	0.78	12	0.395979	0.19	12	-0.69995	0	12	0.597644	0.650379	0.236158	0.960835	0.55719	0.0180304	NA	NA	0.278058	NA	NA	0.0490219	-	-	-
k__Bacteria.p__Bacteroidetes.c__Bacteroidia.o__Bacteroidales.f__Porphyromonadaceae.g__Odoribacter.s__Odoribacter_unclassified_with_k__Bacteria.p__Bacteroidetes.c__Bacteroidia.o__Bacteroidales.f__Prevotellaceae.g__Prevotella.s__Prevotella_copri	-0.18598	0.68	10	0.26947	0.37	12	-0.0257928	0.96	11	-0.215949	0.49	12	0.0418665	0.91	11	-0.180114	0.63	12	0.735672	0.01	12	0.121881	0.69	12	0.238422	0.5	12	0.0226178	0.88522	0.659964	0.637127	0.846901	0.172517	0.0517505	NA	NA	NA	NA	0.233034	-	-	-
k__Bacteria.p__Bacteroidetes.c__Bacteroidia.o__Bacteroidales.f__Porphyromonadaceae.g__Parabacteroides.s__Parabacteroides_distasonis_with_k__Bacteria.p__Bacteroidetes.c__Bacteroidia.o__Bacteroidales.f__Prevotellaceae.g__Prevotella.s__Prevotella_copri	0.139958	0.78	10	-0.30447	0.33	12	-0.131173	0.79	11	0.00244139	1	12	0.291275	0.33	11	0.597305	0.01	12	0.107892	0.85	12	0.459293	0.08	12	0.780374	0	12	0.957295	0.201842	0.0471594	0.664379	0.344316	0.135425	NA	NA	0.0897981	NA	0.387165	0.200428	-	-	-
k__Bacteria.p__Bacteroidetes.c__Bacteroidia.o__Bacteroidales.f__Porphyromonadaceae.g__Parabacteroides.s__Parabacteroides_merdae_with_k__Bacteria.p__Bacteroidetes.c__Bacteroidia.o__Bacteroidales.f__Prevotellaceae.g__Prevotella.s__Prevotella_copri	0.442468	0.15	10	-0.0554902	0.96	12	-0.165496	0.65	11	0.742398	0.01	12	-0.156839	0.6	11	0.00370961	0.99	12	0.361775	0.2	12	0.665783	0.03	12	0.218888	0.51	12	0.430965	0.0869385	0.722524	0.419016	0.042154	0.443814	0.450773	NA	NA	NA	0.0879342	NA	-	-	-
k__Bacteria.p__Bacteroidetes.c__Bacteroidia.o__Bacteroidales.f__Porphyromonadaceae.g__Parabacteroides.s__Parabacteroides_unclassified_with_k__Bacteria.p__Bacteroidetes.c__Bacteroidia.o__Bacteroidales.f__Prevotellaceae.g__Prevotella.s__Prevotella_copri	-0.143385	0.75	10	0.0329179	0.92	12	0.247067	0.47	11	-0.648465	0	12	-0.279358	0.4	11	0.228333	0.48	12	0.191198	0.49	12	-0.114837	0.74	12	-0.197219	0.6	12	0.116056	0.805133	0.562904	0.743038	0.102932	0.679752	0.157105	NA	NA	NA	0.16007	NA	-	-	-
k__Bacteria.p__Actinobacteria.c__Actinobacteria.o__Bifidobacteriales.f__Bifidobacteriaceae.g__Bifidobacterium.s__Bifidobacterium_pseudolongum_with_k__Bacteria.p__Bacteroidetes.c__Bacteroidia.o__Bacteroidales.f__Prevotellaceae.g__Prevotella.s__Prevotella_multisaccharivorax	0.737943	0.01	10	-0.12462	0.65	12	-0.0998146	0.83	11	0.039165	0.87	12	0.17501	0.7	11	0.0697869	0.81	12	0.536739	0.05	12	0.378245	0.14	12	-0.206917	0.39	12	0.183436	0.537603	0.836338	0.0618061	0.9574	0.202236	0.223521	NA	NA	0.108331	NA	NA	-	-	-
k__Bacteria.p__Bacteroidetes.c__Bacteroidia.o__Bacteroidales.f__Bacteroidaceae.g__Bacteroides.s__Bacteroides_thetaiotaomicron_with_k__Bacteria.p__Bacteroidetes.c__Bacteroidia.o__Bacteroidales.f__Prevotellaceae.g__Prevotella.s__Prevotella_multisaccharivorax	-0.659206	0.05	10	-0.899805	0	12	0.199644	0.59	11	0.089881	0.78	12	0.242987	0.46	11	0.0760233	0.84	12	0.0863009	0.82	12	0.0875802	0.85	12	0.0263594	0.97	12	0.142229	0.00036574	0.933513	0.00258026	0.927143	0.988969	NA	0.00349499	NA	0.0124624	NA	NA	RFT	-	-
k__Bacteria.p__Bacteroidetes.c__Bacteroidia.o__Bacteroidales.f__Porphyromonadaceae.g__Odoribacter.s__Odoribacter_unclassified_with_k__Bacteria.p__Bacteroidetes.c__Bacteroidia.o__Bacteroidales.f__Prevotellaceae.g__Prevotella.s__Prevotella_multisaccharivorax	-0.227451	0.43	10	-0.0602498	0.85	12	0.118105	0.7	11	-0.0216777	0.89	12	0.0482539	0.88	11	-0.509651	0.05	12	0.0789242	0.84	12	-0.892467	0	12	0.0791288	0.85	12	0.824097	0.00248557	0.276581	0.794886	0.376018	0.00104004	NA	0.0108143	NA	NA	NA	0.00529983	-	-	RMT
k__Bacteria.p__Bacteroidetes.c__Bacteroidia.o__Bacteroidales.f__Prevotellaceae.g__Alloprevotella.s__Alloprevotella_unclassified_with_k__Bacteria.p__Bacteroidetes.c__Bacteroidia.o__Bacteroidales.f__Prevotellaceae.g__Prevotella.s__Prevotella_multisaccharivorax	0.2293	0.5	10	0.0255076	0.94	12	0.115374	0.8	11	0.247729	0.46	12	0.277765	0.43	11	0.90978	0	12	-0.227779	0.4	12	-0.162368	0.63	12	-0.252189	0.45	12	0.519919	0.651492	0.000368895	0.918396	0.00947502	0.97904	NA	NA	0.00373047	NA	0.0289473	NA	-	RFT	-
k__Bacteria.p__Actinobacteria.c__Actinobacteria.o__Bifidobacteriales.f__Bifidobacteriaceae.g__Bifidobacterium.s__Bifidobacterium_breve_with_k__Bacteria.p__Bacteroidetes.c__Bacteroidia.o__Bacteroidales.f__Prevotellaceae.g__Prevotella.s__Prevotella_ruminicola	0.919073	0.01	10	0.0371154	0.93	12	-0.213958	0.57	11	0.130945	0.77	12	0.014908	0.98	11	0.291907	0.32	12	0.263243	0.43	12	0.343804	0.22	12	0.139165	0.67	12	0.00776253	0.722655	0.555163	0.000898165	0.838283	0.897186	0.0223837	NA	NA	0.00684211	NA	NA	control	-	-
k__Bacteria.p__Bacteroidetes.c__Bacteroidia.o__Bacteroidales.f__Bacteroidaceae.g__Bacteroides.s__Bacteroides_dorei_with_k__Bacteria.p__Bacteroidetes.c__Bacteroidia.o__Bacteroidales.f__Prevotellaceae.g__Prevotella.s__Prevotella_ruminicola	-0.794949	0	10	-0.667698	0	12	-0.0236098	0.93	11	-0.0774737	0.84	12	-0.324527	0.31	11	-0.416006	0.16	12	0.131937	0.67	12	0.0163218	0.99	12	0.0233284	0.95	12	0.0400671	0.21587	0.557138	0.096835	0.728833	0.962387	0.0788235	0.257122	NA	0.148989	NA	NA	-	-	-
k__Bacteria.p__Bacteroidetes.c__Bacteroidia.o__Bacteroidales.f__Bacteroidaceae.g__Bacteroides.s__Bacteroides_massiliensis_with_k__Bacteria.p__Bacteroidetes.c__Bacteroidia.o__Bacteroidales.f__Prevotellaceae.g__Prevotella.s__Prevotella_ruminicola	-0.805665	0.01	10	0.209926	0.55	12	-0.309508	0.35	11	0.312019	0.33	12	0.133445	0.8	11	0.50398	0.05	12	0.0379885	0.93	12	0.330245	0.23	12	-0.0236827	0.92	12	0.0121769	0.909068	0.182368	0.0309221	0.685481	0.706709	0.032242	NA	NA	0.0636847	NA	NA	-	-	-
k__Bacteria.p__Bacteroidetes.c__Bacteroidia.o__Bacteroidales.f__Bacteroidaceae.g__Bacteroides.s__Bacteroides_oleiciplenus_with_k__Bacteria.p__Bacteroidetes.c__Bacteroidia.o__Bacteroidales.f__Prevotellaceae.g__Prevotella.s__Prevotella_ruminicola	-0.0857755	0.85	10	0.743526	0.01	12	-0.168052	0.66	11	0.107862	0.73	12	0.136313	0.81	11	0.0901658	0.78	12	0.120794	0.8	12	0.323189	0.33	12	0.139803	0.71	12	0.903015	0.203367	0.793749	0.0351526	0.995331	0.881728	NA	0.246403	NA	0.0705311	NA	NA	-	-	-
k__Bacteria.p__Bacteroidetes.c__Bacteroidia.o__Bacteroidales.f__Bacteroidaceae.g__Bacteroides.s__Bacteroides_ovatus_with_k__Bacteria.p__Bacteroidetes.c__Bacteroidia.o__Bacteroidales.f__Prevotellaceae.g__Prevotella.s__Prevotella_ruminicola	-0.90152	0	10	-0.0516118	0.91	12	-0.306009	0.29	11	-0.0686148	0.86	12	-0.131874	0.76	11	0.126653	0.72	12	-0.0990644	0.82	12	0.0739447	0.86	12	0.0845494	0.82	12	0.00733809	0.911301	0.607953	0.0127177	0.852892	0.908308	0.0214553	NA	NA	0.0342427	NA	NA	-	-	-
k__Bacteria.p__Bacteroidetes.c__Bacteroidia.o__Bacteroidales.f__Bacteroidaceae.g__Bacteroides.s__Bacteroides_thetaiotaomicron_with_k__Bacteria.p__Bacteroidetes.c__Bacteroidia.o__Bacteroidales.f__Prevotellaceae.g__Prevotella.s__Prevotella_ruminicola	-0.810654	0.01	10	0.0684375	0.84	12	-0.387647	0.22	11	0.143333	0.77	12	0.216045	0.46	11	0.196474	0.44	12	-0.114447	0.75	12	-0.024672	0.95	12	0.175514	0.66	12	0.0318379	0.880164	0.372018	0.0590822	0.987015	0.817417	0.0668516	NA	NA	0.105971	NA	NA	-	-	-
k__Bacteria.p__Bacteroidetes.c__Bacteroidia.o__Bacteroidales.f__Porphyromonadaceae.g__Parabacteroides.s__Parabacteroides_distasonis_with_k__Bacteria.p__Bacteroidetes.c__Bacteroidia.o__Bacteroidales.f__Prevotellaceae.g__Prevotella.s__Prevotella_ruminicola	-0.901166	0.01	10	0.146426	0.7	12	-0.143608	0.73	11	0.0513529	0.95	12	0.0775991	0.78	11	-0.142936	0.66	12	0.238056	0.39	12	0.0461038	0.88	12	0.100888	0.81	12	0.00118222	0.976172	0.837528	0.00343757	0.879477	0.911611	0.00575394	NA	NA	0.0141658	NA	NA	-	-	-
k__Archaea.p__Euryarchaeota.c__Methanobacteria.o__Methanobacteriales.f__Methanobacteriaceae.g__Methanobrevibacter.s__Methanobrevibacter_unclassified_with_k__Bacteria.p__Bacteroidetes.c__Bacteroidia.o__Bacteroidales.f__Prevotellaceae.g__Prevotella.s__Prevotella_stercorea	0.135596	0.72	10	-0.0490448	0.85	12	-0.0423615	0.91	11	-0.193596	0.5	12	-0.775679	0.01	11	0.145338	0.77	12	-0.217767	0.5	12	0.479771	0.1	12	0.434138	0.14	12	0.739636	0.00545763	0.568988	0.920767	0.0456653	0.213996	NA	0.0181782	NA	NA	0.0937467	NA	-	-	-
k__Bacteria.p__Actinobacteria.c__Actinobacteria.o__Actinomycetales.f__Corynebacteriaceae.g__Corynebacterium.s__Corynebacterium_crenatum_with_k__Bacteria.p__Bacteroidetes.c__Bacteroidia.o__Bacteroidales.f__Prevotellaceae.g__Prevotella.s__Prevotella_stercorea	-0.0491303	0.89	10	-0.386059	0.19	12	-0.0461611	0.93	11	-0.581027	0.01	12	-0.0859095	0.83	11	-0.243815	0.38	12	0.215551	0.49	12	0.333765	0.34	12	0.243657	0.49	12	0.160412	0.275652	0.569646	0.695126	0.46414	0.960358	0.203108	NA	NA	NA	0.494064	NA	-	-	-
k__Bacteria.p__Actinobacteria.c__Actinobacteria.o__Coriobacteriales.f__Coriobacteriaceae.g__Collinsella.s__Collinsella_unclassified_with_k__Bacteria.p__Bacteroidetes.c__Bacteroidia.o__Bacteroidales.f__Prevotellaceae.g__Prevotella.s__Prevotella_stercorea	0.214476	0.56	10	-0.216755	0.54	12	-0.0287401	0.93	11	0.178038	0.65	12	-0.0955152	0.82	11	-0.0705866	0.82	12	0.155552	0.6	12	0.713849	0	12	0.189251	0.57	12	0.992657	0.0362224	0.837962	0.685313	0.815433	0.209851	NA	0.0708792	NA	NA	NA	0.265354	-	-	-
k__Bacteria.p__Actinobacteria.c__Actinobacteria.o__Coriobacteriales.f__Coriobacteriaceae.g__Olsenella.s__Olsenella_unclassified_with_k__Bacteria.p__Bacteroidetes.c__Bacteroidia.o__Bacteroidales.f__Prevotellaceae.g__Prevotella.s__Prevotella_stercorea	0.143636	0.68	10	0.657212	0.01	12	0.0929744	0.76	11	-0.121163	0.72	12	-0.0677376	0.86	11	-0.244936	0.43	12	-0.068872	0.88	12	0.602587	0.03	12	0.341607	0.25	12	0.85948	0.159274	0.435795	0.280842	0.927185	0.26552	NA	0.206091	NA	0.318968	NA	NA	-	-	-
k__Bacteria.p__Bacteroidetes.c__Bacteroidia.o__Bacteroidales.f__Bacteroidaceae.g__Bacteroides.s__Bacteroides_coprocola_with_k__Bacteria.p__Bacteroidetes.c__Bacteroidia.o__Bacteroidales.f__Prevotellaceae.g__Prevotella.s__Prevotella_stercorea	-0.436255	0.2	10	-0.67563	0.01	12	-0.407607	0.23	11	-0.00363825	0.99	12	-0.089066	0.8	11	0.0814853	0.81	12	0.260762	0.43	12	0.226047	0.49	12	0.236501	0.48	12	0.343142	0.0740263	0.355371	0.676025	0.939912	0.996776	NA	0.119204	NA	0.690769	NA	NA	-	-	-
k__Bacteria.p__Bacteroidetes.c__Bacteroidia.o__Bacteroidales.f__Bacteroidaceae.g__Bacteroides.s__Bacteroides_oleiciplenus_with_k__Bacteria.p__Bacteroidetes.c__Bacteroidia.o__Bacteroidales.f__Prevotellaceae.g__Prevotella.s__Prevotella_stercorea	-0.657458	0.01	10	-0.338989	0.2	12	0.239122	0.47	11	0.119985	0.77	12	-0.00502948	0.99	11	-0.210505	0.52	12	0.259068	0.38	12	0.175685	0.55	12	0.272155	0.37	12	0.0843357	0.520953	0.511698	0.131868	0.774004	0.973063	0.128643	NA	NA	0.182398	NA	NA	-	-	-
k__Bacteria.p__Bacteroidetes.c__Bacteroidia.o__Bacteroidales.f__Bacteroidaceae.g__Bacteroides.s__Bacteroides_plebeius_with_k__Bacteria.p__Bacteroidetes.c__Bacteroidia.o__Bacteroidales.f__Prevotellaceae.g__Prevotella.s__Prevotella_stercorea	-0.433085	0.15	10	0.0403815	0.95	12	-0.0213325	0.91	11	0.591631	0.01	12	0.0649662	0.87	11	-0.23385	0.42	12	0.0115415	0.95	12	-0.319617	0.27	12	0.528069	0.04	12	0.0701295	0.648301	0.193901	0.566928	0.140126	0.143743	0.114436	NA	NA	NA	0.196633	NA	-	-	-
k__Bacteria.p__Bacteroidetes.c__Bacteroidia.o__Bacteroidales.f__Bacteroidaceae.g__Bacteroides.s__Bacteroides_vulgatus_with_k__Bacteria.p__Bacteroidetes.c__Bacteroidia.o__Bacteroidales.f__Prevotellaceae.g__Prevotella.s__Prevotella_stercorea	0.447585	0.2	10	-0.0845252	0.79	12	-0.368573	0.23	11	-0.032694	0.88	12	-0.478446	0.03	11	-0.403873	0.13	12	0.262022	0.45	12	-0.337627	0.27	12	0.659006	0	12	0.584196	0.660941	0.0144202	0.237446	0.556704	0.0526645	NA	NA	0.0395298	NA	NA	0.105952	-	-	-
k__Bacteria.p__Bacteroidetes.c__Bacteroidia.o__Bacteroidales.f__Porphyromonadaceae.g__Barnesiella.s__Barnesiella_intestinihominis_with_k__Bacteria.p__Bacteroidetes.c__Bacteroidia.o__Bacteroidales.f__Prevotellaceae.g__Prevotella.s__Prevotella_stercorea	0.904717	0	10	-0.240627	0.51	12	-0.160479	0.6	11	-0.140473	0.71	12	-0.436857	0.14	11	0.598972	0.03	12	-0.469499	0.1	12	-0.767137	0	12	-0.385202	0.34	12	0.000169976	0.246954	0.0514064	0.000738351	0.0454344	0.38679	0.00161443	0.284272	NA	0.00623275	NA	0.425819	control	-	-
k__Bacteria.p__Bacteroidetes.c__Bacteroidia.o__Bacteroidales.f__Porphyromonadaceae.g__Odoribacter.s__Odoribacter_unclassified_with_k__Bacteria.p__Bacteroidetes.c__Bacteroidia.o__Bacteroidales.f__Prevotellaceae.g__Prevotella.s__Prevotella_stercorea	-0.682785	0	10	0.462935	0.09	12	-0.332393	0.27	11	-0.0535235	0.9	12	0.097011	0.82	11	-0.34449	0.24	12	0.656071	0.02	12	0.10295	0.83	12	-0.271535	0.37	12	0.00542261	0.62367	0.98353	0.024869	0.627795	0.0730231	0.0170367	NA	NA	0.0541912	NA	NA	-	-	-
k__Bacteria.p__Bacteroidetes.c__Bacteroidia.o__Bacteroidales.f__Porphyromonadaceae.g__Parabacteroides.s__Parabacteroides_distasonis_with_k__Bacteria.p__Bacteroidetes.c__Bacteroidia.o__Bacteroidales.f__Prevotellaceae.g__Prevotella.s__Prevotella_stercorea	0.47264	0.17	10	-0.369206	0.2	12	-0.17736	0.64	11	0.121355	0.74	12	-0.409381	0.17	11	-0.182932	0.64	12	-0.0148718	0.95	12	0.582631	0	12	0.316209	0.33	12	0.562605	0.0329508	0.465536	0.184464	0.515549	0.351895	NA	0.0672842	NA	NA	NA	0.39403	-	-	-
k__Bacteria.p__Actinobacteria.c__Actinobacteria.o__Coriobacteriales.f__Coriobacteriaceae.g__Collinsella.s__Collinsella_aerofaciens_with_k__Bacteria.p__Bacteroidetes.c__Bacteroidia.o__Bacteroidales.f__Rikenellaceae.g__Alistipes.s__Alistipes_finegoldii	0.843492	0	10	-0.122036	0.59	12	-0.00837289	0.99	11	-0.171468	0.54	12	-0.0250831	0.94	11	-0.90054	0	12	0.0592326	0.93	12	0.136893	0.72	12	0.416929	0.13	12	0.0133565	0.855966	0.000123606	0.0145448	0.00376655	0.689468	0.0347105	NA	0.00186262	0.0376478	0.0148183	NA	control	RFT	-
k__Bacteria.p__Bacteroidetes.c__Bacteroidia.o__Bacteroidales.f__Bacteroidaceae.g__Bacteroides.s__Bacteroides_caccae_with_k__Bacteria.p__Bacteroidetes.c__Bacteroidia.o__Bacteroidales.f__Rikenellaceae.g__Alistipes.s__Alistipes_finegoldii	0.527797	0.08	10	0.0145903	0.98	12	-0.0524791	0.93	11	-0.416057	0.1	12	0.343873	0.25	11	-0.936637	0	12	0.235944	0.49	12	0.268362	0.44	12	-0.326271	0.24	12	0.105961	0.756481	0.00106385	0.400829	9.01945e-05	0.343042	NA	NA	0.00655018	NA	0.00171265	NA	-	-	-
k__Bacteria.p__Bacteroidetes.c__Bacteroidia.o__Bacteroidales.f__Bacteroidaceae.g__Bacteroides.s__Bacteroides_finegoldii_with_k__Bacteria.p__Bacteroidetes.c__Bacteroidia.o__Bacteroidales.f__Rikenellaceae.g__Alistipes.s__Alistipes_finegoldii	-0.225089	0.51	10	-0.213572	0.51	12	0.00913861	0.96	11	0.280191	0.38	12	-0.8529	0.01	11	0.0224491	0.94	12	0.0273177	0.94	12	-0.235735	0.41	12	0.28017	0.37	12	0.588938	0.0505105	0.80449	0.866748	0.00316025	0.533879	NA	0.0893882	NA	NA	0.0131142	NA	-	RMT	-
k__Bacteria.p__Bacteroidetes.c__Bacteroidia.o__Bacteroidales.f__Bacteroidaceae.g__Bacteroides.s__Bacteroides_fragilis_with_k__Bacteria.p__Bacteroidetes.c__Bacteroidia.o__Bacteroidales.f__Rikenellaceae.g__Alistipes.s__Alistipes_finegoldii	-0.676412	0.01	10	-0.559062	0.06	12	-0.0526805	0.87	11	-0.506934	0.16	12	-0.367941	0.27	11	0.452939	0.12	12	0.410262	0.15	12	0.621795	0.04	12	-0.237139	0.49	12	0.0250892	0.00927769	0.27657	0.288939	0.0603584	0.107838	0.0558866	NA	NA	0.325404	NA	NA	-	-	-
k__Bacteria.p__Bacteroidetes.c__Bacteroidia.o__Bacteroidales.f__Bacteroidaceae.g__Bacteroides.s__Bacteroides_stercoris_with_k__Bacteria.p__Bacteroidetes.c__Bacteroidia.o__Bacteroidales.f__Rikenellaceae.g__Alistipes.s__Alistipes_finegoldii	-0.00329509	1	10	0.309532	0.28	12	-0.00770568	0.98	11	0.126595	0.7	12	0.0590268	0.86	11	0.835279	0	12	-0.364763	0.22	12	-0.0169306	0.96	12	-0.105078	0.82	12	0.536161	0.756435	0.0088514	0.742048	0.0263555	0.721022	NA	NA	0.0290832	NA	0.0605084	NA	-	-	-
k__Bacteria.p__Bacteroidetes.c__Bacteroidia.o__Bacteroidales.f__Bacteroidaceae.g__Bacteroides.s__Bacteroides_vulgatus_with_k__Bacteria.p__Bacteroidetes.c__Bacteroidia.o__Bacteroidales.f__Rikenellaceae.g__Alistipes.s__Alistipes_finegoldii	0.0783111	0.82	10	-0.231909	0.48	12	0.114793	0.78	11	-0.52727	0.07	12	-0.265397	0.34	11	-0.684944	0.01	12	-0.461123	0.05	12	0.255309	0.41	12	-0.441332	0.1	12	0.371894	0.458262	0.142718	0.728414	0.506547	0.1869	NA	NA	0.196434	NA	0.535643	NA	-	-	-
k__Bacteria.p__Bacteroidetes.c__Bacteroidia.o__Bacteroidales.f__Bacteroidaceae.g__Bacteroides.s__Bacteroides_xylanisolvens_with_k__Bacteria.p__Bacteroidetes.c__Bacteroidia.o__Bacteroidales.f__Rikenellaceae.g__Alistipes.s__Alistipes_finegoldii	0.241269	0.53	10	0.154006	0.66	12	0.0233357	0.99	11	-0.572485	0.03	12	-0.0730494	0.84	11	-0.709036	0	12	-0.397854	0.15	12	0.231209	0.54	12	-0.642682	0.01	12	0.189898	0.80721	0.132394	0.909518	0.231998	0.0986403	NA	NA	0.187237	NA	0.283513	0.160503	-	-	-
k__Bacteria.p__Bacteroidetes.c__Bacteroidia.o__Bacteroidales.f__Porphyromonadaceae.g__Barnesiella.s__Barnesiella_intestinihominis_with_k__Bacteria.p__Bacteroidetes.c__Bacteroidia.o__Bacteroidales.f__Rikenellaceae.g__Alistipes.s__Alistipes_finegoldii	0.147935	0.74	10	0.171135	0.65	12	-0.121394	0.75	11	-0.053799	0.9	12	0.152573	0.64	11	0.696515	0	12	0.259591	0.41	12	0.286245	0.38	12	0.564091	0.07	12	0.791048	0.950318	0.1092	0.805068	0.12828	0.678443	NA	NA	0.161764	NA	0.185029	NA	-	-	-
k__Bacteria.p__Bacteroidetes.c__Bacteroidia.o__Bacteroidales.f__Porphyromonadaceae.g__Coprobacter.s__Coprobacter_fastidiosus_with_k__Bacteria.p__Bacteroidetes.c__Bacteroidia.o__Bacteroidales.f__Rikenellaceae.g__Alistipes.s__Alistipes_finegoldii	0.00806415	0.97	10	0.240277	0.47	12	-0.0633589	0.87	11	0.375801	0.2	12	0.625284	0.08	11	0.783012	0	12	-0.0375401	0.94	12	-0.0362269	0.96	12	0.42443	0.12	12	0.609714	0.279585	0.070199	0.800547	0.37747	0.486629	NA	NA	0.117988	NA	0.414309	NA	-	-	-
k__Bacteria.p__Bacteroidetes.c__Bacteroidia.o__Bacteroidales.f__Porphyromonadaceae.g__Odoribacter.s__Odoribacter_splanchnicus_with_k__Bacteria.p__Bacteroidetes.c__Bacteroidia.o__Bacteroidales.f__Rikenellaceae.g__Alistipes.s__Alistipes_finegoldii	0.665976	0.01	10	-0.352226	0.21	12	0.0422843	0.9	11	0.131521	0.67	12	0.349609	0.26	11	-0.110472	0.74	12	0.103926	0.83	12	0.273021	0.46	12	0.111965	0.77	12	0.305797	0.24459	0.889555	0.0652446	0.618325	0.915166	0.338345	NA	NA	0.112379	NA	NA	-	-	-
k__Bacteria.p__Bacteroidetes.c__Bacteroidia.o__Bacteroidales.f__Porphyromonadaceae.g__Parabacteroides.s__Parabacteroides_johnsonii_with_k__Bacteria.p__Bacteroidetes.c__Bacteroidia.o__Bacteroidales.f__Rikenellaceae.g__Alistipes.s__Alistipes_finegoldii	-0.362702	0.26	10	-0.319859	0.2	12	-0.019763	0.98	11	0.41286	0.12	12	0.468352	0.13	11	0.954035	0	12	0.670549	0.01	12	0.175151	0.61	12	-0.00272374	0.99	12	0.0572827	0.216514	2.85935e-05	0.740643	0.0030121	0.192462	0.0998592	NA	0.000687551	NA	0.0126345	0.250436	-	RFT	-
k__Bacteria.p__Bacteroidetes.c__Bacteroidia.o__Bacteroidales.f__Porphyromonadaceae.g__Parabacteroides.s__Parabacteroides_merdae_with_k__Bacteria.p__Bacteroidetes.c__Bacteroidia.o__Bacteroidales.f__Rikenellaceae.g__Alistipes.s__Alistipes_finegoldii	0.309961	0.33	10	0.126751	0.73	12	-0.208137	0.52	11	0.545767	0.06	12	0.877332	0.01	11	0.814217	0	12	-0.0297058	0.93	12	0.233282	0.53	12	-0.163985	0.62	12	0.39469	0.0203814	0.00562181	0.576481	0.27663	0.684779	NA	0.0481244	0.0209606	NA	0.32525	NA	-	-	-
k__Bacteria.p__Actinobacteria.c__Actinobacteria.o__Coriobacteriales.f__Coriobacteriaceae.g__Slackia.s__Slackia_piriformis_with_k__Bacteria.p__Bacteroidetes.c__Bacteroidia.o__Bacteroidales.f__Rikenellaceae.g__Alistipes.s__Alistipes_indistinctus	0.406167	0.26	10	-0.16484	0.63	12	0.0489977	0.96	11	0.978262	0	12	0.538203	0.05	11	-0.218063	0.54	12	0.608138	0.02	12	-0.0112247	0.99	12	0.206928	0.6	12	0.00028054	0.253051	0.652185	0.492538	6.26313e-07	0.297023	0.00220964	NA	NA	NA	8.10031e-05	NA	-	-	-
k__Bacteria.p__Bacteroidetes.c__Bacteroidia.o__Bacteroidales.f__Bacteroidaceae.g__Bacteroides.s__Bacteroides_caccae_with_k__Bacteria.p__Bacteroidetes.c__Bacteroidia.o__Bacteroidales.f__Rikenellaceae.g__Alistipes.s__Alistipes_indistinctus	-0.234255	0.45	10	0.301667	0.29	12	0.0756168	0.84	11	0.611065	0	12	0.171115	0.7	11	-0.0645929	0.91	12	-0.0922862	0.83	12	0.52058	0.07	12	0.303397	0.33	12	0.109983	0.695615	0.72043	0.551177	0.242951	0.359091	0.152432	NA	NA	NA	0.294118	NA	-	-	-
k__Bacteria.p__Bacteroidetes.c__Bacteroidia.o__Bacteroidales.f__Bacteroidaceae.g__Bacteroides.s__Bacteroides_coprocola_with_k__Bacteria.p__Bacteroidetes.c__Bacteroidia.o__Bacteroidales.f__Rikenellaceae.g__Alistipes.s__Alistipes_indistinctus	-0.166293	0.69	10	-0.775448	0	12	-0.0124377	0.99	11	-0.246637	0.41	12	-0.0584905	0.89	11	0.0685953	0.87	12	-0.452164	0.08	12	-0.469856	0.05	12	-0.0140414	0.96	12	0.796544	0.131766	0.980409	0.0759702	0.791217	0.493776	NA	0.18092	NA	0.124884	NA	NA	-	-	-
k__Bacteria.p__Bacteroidetes.c__Bacteroidia.o__Bacteroidales.f__Bacteroidaceae.g__Bacteroides.s__Bacteroides_fragilis_with_k__Bacteria.p__Bacteroidetes.c__Bacteroidia.o__Bacteroidales.f__Rikenellaceae.g__Alistipes.s__Alistipes_indistinctus	0.221907	0.49	10	-0.142862	0.68	12	0.152932	0.66	11	-0.0249652	0.92	12	-0.633745	0.04	11	0.194955	0.57	12	0.220254	0.46	12	0.642257	0.01	12	-0.0779466	0.85	12	0.835682	0.00716453	0.82235	0.727337	0.130411	0.195967	NA	0.022335	NA	NA	NA	0.253832	-	-	-
k__Bacteria.p__Bacteroidetes.c__Bacteroidia.o__Bacteroidales.f__Bacteroidaceae.g__Bacteroides.s__Bacteroides_sp_1_1_6_with_k__Bacteria.p__Bacteroidetes.c__Bacteroidia.o__Bacteroidales.f__Rikenellaceae.g__Alistipes.s__Alistipes_indistinctus	0.0420608	0.91	10	-0.108746	0.78	12	-0.0627202	0.94	11	-0.225028	0.54	12	-0.198434	0.53	11	-0.0865363	0.82	12	0.943116	0	12	0.306173	0.32	12	0.0650147	0.83	12	3.43403e-05	0.51458	0.942358	0.954954	0.95059	0.000509532	0.000803181	NA	NA	NA	NA	0.00346889	-	-	-
k__Bacteria.p__Bacteroidetes.c__Bacteroidia.o__Bacteroidales.f__Bacteroidaceae.g__Bacteroides.s__Bacteroides_stercoris_with_k__Bacteria.p__Bacteroidetes.c__Bacteroidia.o__Bacteroidales.f__Rikenellaceae.g__Alistipes.s__Alistipes_indistinctus	0.179389	0.59	10	0.132573	0.64	12	0.242485	0.46	11	-0.0135427	0.97	12	0.0738113	0.88	11	0.175215	0.57	12	-0.0145172	0.97	12	-0.727252	0.01	12	0.199383	0.58	12	0.908281	0.0442241	0.989379	0.972751	0.921369	0.0405048	NA	0.0819094	NA	NA	NA	0.0882658	-	-	-
k__Bacteria.p__Bacteroidetes.c__Bacteroidia.o__Bacteroidales.f__Bacteroidaceae.g__Bacteroides.s__Bacteroides_xylanisolvens_with_k__Bacteria.p__Bacteroidetes.c__Bacteroidia.o__Bacteroidales.f__Rikenellaceae.g__Alistipes.s__Alistipes_indistinctus	0.371246	0.2	10	0.062375	0.85	12	0.143269	0.68	11	-0.46864	0.08	12	0.749384	0.01	11	-0.0521217	0.88	12	-0.0787391	0.83	12	-0.506445	0.06	12	0.259707	0.43	12	0.203494	0.006854	0.793453	0.801627	0.00816786	0.21433	NA	0.0216755	NA	NA	0.0261912	NA	-	-	-
k__Bacteria.p__Bacteroidetes.c__Bacteroidia.o__Bacteroidales.f__Porphyromonadaceae.g__Butyricimonas.s__Butyricimonas_synergistica_with_k__Bacteria.p__Bacteroidetes.c__Bacteroidia.o__Bacteroidales.f__Rikenellaceae.g__Alistipes.s__Alistipes_indistinctus	-0.0769115	0.84	10	-0.0795238	0.83	12	0.125618	0.69	11	0.771177	0	12	0.354248	0.24	11	0.108913	0.82	12	-0.0678428	0.85	12	-0.241327	0.49	12	0.174224	0.62	12	0.0316072	0.427519	0.989311	0.894141	0.13731	0.667434	0.0666999	NA	NA	NA	0.193033	NA	-	-	-
k__Bacteria.p__Bacteroidetes.c__Bacteroidia.o__Bacteroidales.f__Porphyromonadaceae.g__Odoribacter.s__Odoribacter_splanchnicus_with_k__Bacteria.p__Bacteroidetes.c__Bacteroidia.o__Bacteroidales.f__Rikenellaceae.g__Alistipes.s__Alistipes_indistinctus	-0.255734	0.41	10	-0.215698	0.55	12	0.206377	0.57	11	-0.0146673	0.97	12	0.967803	0	11	0.483999	0.06	12	0.939737	0	12	0.05991	0.87	12	0.0490435	0.94	12	4.24473e-05	2.73425e-06	0.586329	0.584769	6.5611e-05	0.000207535	0.000934187	0.000266134	NA	NA	0.00141428	0.00210253	-	-	control
k__Bacteria.p__Bacteroidetes.c__Bacteroidia.o__Bacteroidales.f__Porphyromonadaceae.g__Odoribacter.s__Odoribacter_unclassified_with_k__Bacteria.p__Bacteroidetes.c__Bacteroidia.o__Bacteroidales.f__Rikenellaceae.g__Alistipes.s__Alistipes_indistinctus	0.101453	0.78	10	0.895946	0	12	-0.00439108	1	11	0.0853892	0.79	12	-0.681463	0.02	11	-0.497635	0.1	12	-0.911187	0.01	12	-0.43317	0.12	12	0.0908941	0.78	12	0.000487721	2.00892e-06	0.349343	0.00376573	0.149551	0.00214324	0.00326887	0.000251403	NA	0.014461	NA	0.00894069	RMT	-	-
k__Bacteria.p__Bacteroidetes.c__Bacteroidia.o__Bacteroidales.f__Porphyromonadaceae.g__Parabacteroides.s__Parabacteroides_goldsteinii_with_k__Bacteria.p__Bacteroidetes.c__Bacteroidia.o__Bacteroidales.f__Rikenellaceae.g__Alistipes.s__Alistipes_indistinctus	0.27792	0.33	10	-0.0379573	0.89	12	-0.178327	0.62	11	-0.263431	0.36	12	-0.218627	0.57	11	0.0634946	0.87	12	-0.127416	0.73	12	0.600246	0	12	-0.031252	0.88	12	0.529186	0.129814	0.880671	0.656626	0.748754	0.162885	NA	0.17878	NA	NA	NA	0.222496	-	-	-
k__Bacteria.p__Bacteroidetes.c__Bacteroidia.o__Bacteroidales.f__Prevotellaceae.g__Prevotella.s__Prevotella_stercorea_with_k__Bacteria.p__Bacteroidetes.c__Bacteroidia.o__Bacteroidales.f__Rikenellaceae.g__Alistipes.s__Alistipes_indistinctus	0.00615798	1	10	0.536155	0.03	12	-0.0711313	0.89	11	-0.507293	0.05	12	-0.185062	0.68	11	0.117305	0.78	12	-0.613723	0	12	-0.241869	0.45	12	0.213616	0.53	12	0.333894	0.13893	0.835417	0.319428	0.355546	0.141749	0.36136	NA	NA	NA	NA	0.204339	-	-	-
k__Bacteria.p__Actinobacteria.c__Actinobacteria.o__Coriobacteriales.f__Coriobacteriaceae.g__Collinsella.s__Collinsella_aerofaciens_with_k__Bacteria.p__Bacteroidetes.c__Bacteroidia.o__Bacteroidales.f__Rikenellaceae.g__Alistipes.s__Alistipes_onderdonkii	0.639	0.01	10	-0.471074	0.11	12	-0.284171	0.41	11	-0.122477	0.69	12	0.0324811	0.95	11	-0.825652	0.01	12	0.180395	0.59	12	-0.220765	0.59	12	0.292099	0.37	12	0.214111	0.53292	0.00705389	0.0312669	0.0230192	0.504956	0.25285	NA	0.0245622	0.0641074	0.0541299	NA	-	-	-
k__Bacteria.p__Actinobacteria.c__Actinobacteria.o__Coriobacteriales.f__Coriobacteriaceae.g__Eggerthella.s__Eggerthella_unclassified_with_k__Bacteria.p__Bacteroidetes.c__Bacteroidia.o__Bacteroidales.f__Rikenellaceae.g__Alistipes.s__Alistipes_onderdonkii	-0.19747	0.63	10	-0.299113	0.27	12	-0.0806654	0.88	11	-0.168991	0.65	12	-0.692982	0.01	11	-0.0727409	0.9	12	-0.172211	0.66	12	-0.231123	0.38	12	-0.30817	0.26	12	0.998028	0.387084	0.84172	0.896011	0.222017	0.95372	NA	0.413015	NA	NA	0.27434	NA	-	-	-
k__Bacteria.p__Bacteroidetes.c__Bacteroidia.o__Bacteroidales.f__Bacteroidaceae.g__Bacteroides.s__Bacteroides_dorei_with_k__Bacteria.p__Bacteroidetes.c__Bacteroidia.o__Bacteroidales.f__Rikenellaceae.g__Alistipes.s__Alistipes_onderdonkii	-0.421894	0.24	10	0.0826961	0.81	12	0.15269	0.57	11	0.338694	0.33	12	0.893645	0	11	0.26167	0.37	12	0.230144	0.47	12	-0.156927	0.71	12	-0.0735411	0.83	12	0.24065	0.00208008	0.762279	0.446765	0.0287556	0.680987	NA	0.00979651	NA	NA	0.065438	NA	-	-	-
k__Bacteria.p__Bacteroidetes.c__Bacteroidia.o__Bacteroidales.f__Bacteroidaceae.g__Bacteroides.s__Bacteroides_fragilis_with_k__Bacteria.p__Bacteroidetes.c__Bacteroidia.o__Bacteroidales.f__Rikenellaceae.g__Alistipes.s__Alistipes_onderdonkii	-0.443415	0.13	10	-0.592459	0.05	12	0.0197439	0.97	11	-0.101502	0.78	12	-0.367239	0.22	11	0.330375	0.32	12	0.408549	0.25	12	0.811577	0	12	-0.0178786	1	12	0.185268	0.000218694	0.70468	0.339622	0.315191	0.0488746	NA	0.0027368	NA	NA	NA	0.10028	-	-	-
k__Bacteria.p__Bacteroidetes.c__Bacteroidia.o__Bacteroidales.f__Bacteroidaceae.g__Bacteroides.s__Bacteroides_stercoris_with_k__Bacteria.p__Bacteroidetes.c__Bacteroidia.o__Bacteroidales.f__Rikenellaceae.g__Alistipes.s__Alistipes_onderdonkii	0.128424	0.72	10	0.372247	0.21	12	0.129473	0.74	11	0.453079	0.12	12	0.419893	0.13	11	0.644067	0.01	12	-0.301288	0.26	12	-0.228684	0.47	12	0.00176292	1	12	0.236381	0.286061	0.225692	0.825252	0.770248	0.787921	NA	NA	0.269107	NA	0.786463	NA	-	-	-
k__Bacteria.p__Bacteroidetes.c__Bacteroidia.o__Bacteroidales.f__Porphyromonadaceae.g__Barnesiella.s__Barnesiella_intestinihominis_with_k__Bacteria.p__Bacteroidetes.c__Bacteroidia.o__Bacteroidales.f__Rikenellaceae.g__Alistipes.s__Alistipes_onderdonkii	-0.167588	0.6	10	0.244971	0.51	12	0.18115	0.56	11	0.334918	0.31	12	0.282137	0.39	11	0.5847	0.06	12	0.598398	0.01	12	0.119422	0.8	12	0.670765	0.01	12	0.232509	0.933721	0.403741	0.682328	0.694247	0.29253	0.271154	NA	0.429804	NA	NA	0.341955	-	-	-
k__Bacteria.p__Bacteroidetes.c__Bacteroidia.o__Bacteroidales.f__Porphyromonadaceae.g__Coprobacter.s__Coprobacter_fastidiosus_with_k__Bacteria.p__Bacteroidetes.c__Bacteroidia.o__Bacteroidales.f__Rikenellaceae.g__Alistipes.s__Alistipes_onderdonkii	-0.155381	0.64	10	0.221805	0.5	12	-0.212141	0.57	11	0.817032	0	12	0.430538	0.14	11	0.599316	0.05	12	-0.08748	0.87	12	0.27945	0.36	12	0.6728	0.03	12	0.00982281	0.883352	0.0715999	0.6142	0.349322	0.156505	0.0273188	NA	NA	NA	0.389474	NA	-	-	-
k__Bacteria.p__Bacteroidetes.c__Bacteroidia.o__Bacteroidales.f__Porphyromonadaceae.g__Parabacteroides.s__Parabacteroides_goldsteinii_with_k__Bacteria.p__Bacteroidetes.c__Bacteroidia.o__Bacteroidales.f__Rikenellaceae.g__Alistipes.s__Alistipes_onderdonkii	0.0332578	0.95	10	-0.0805857	0.81	12	0.0852201	0.83	11	0.152252	0.65	12	0.0266845	0.96	11	-0.222407	0.46	12	0.261017	0.35	12	0.655596	0	12	0.0272224	0.93	12	0.897529	0.138072	0.787277	0.940195	0.715136	0.259222	NA	0.186652	NA	NA	NA	0.311139	-	-	-
k__Bacteria.p__Bacteroidetes.c__Bacteroidia.o__Bacteroidales.f__Porphyromonadaceae.g__Parabacteroides.s__Parabacteroides_johnsonii_with_k__Bacteria.p__Bacteroidetes.c__Bacteroidia.o__Bacteroidales.f__Rikenellaceae.g__Alistipes.s__Alistipes_onderdonkii	-0.228594	0.5	10	-0.172254	0.63	12	-0.0633385	0.91	11	0.801307	0	12	0.588514	0.04	11	0.794391	0	12	0.385895	0.17	12	0.474757	0.1	12	0.0582137	0.88	12	0.0288923	0.16931	0.0308887	0.945261	0.616832	0.59762	0.0615881	NA	0.0671561	NA	0.639922	NA	-	-	-
k__Bacteria.p__Bacteroidetes.c__Bacteroidia.o__Bacteroidales.f__Porphyromonadaceae.g__Parabacteroides.s__Parabacteroides_merdae_with_k__Bacteria.p__Bacteroidetes.c__Bacteroidia.o__Bacteroidales.f__Rikenellaceae.g__Alistipes.s__Alistipes_onderdonkii	0.410283	0.25	10	-0.272401	0.36	12	0.297572	0.35	11	0.744483	0.03	12	0.798146	0.01	11	0.646475	0.01	12	0.407562	0.08	12	0.0954284	0.78	12	-0.0772841	0.83	12	0.450272	0.0148816	0.198476	0.299145	0.796873	0.54573	NA	0.0385688	0.245012	NA	0.811514	NA	-	-	-
k__Bacteria.p__Bacteroidetes.c__Bacteroidia.o__Bacteroidales.f__Rikenellaceae.g__Alistipes.s__Alistipes_finegoldii_with_k__Bacteria.p__Bacteroidetes.c__Bacteroidia.o__Bacteroidales.f__Rikenellaceae.g__Alistipes.s__Alistipes_onderdonkii	0.827433	0.01	10	0.669811	0.01	12	0.068921	0.88	11	0.7679	0.02	12	0.832475	0	11	0.850323	0	12	0.379336	0.19	12	0.706911	0.01	12	0.813258	0.01	12	0.242535	0.703761	0.0285585	0.086857	0.867761	0.283246	0.281287	0.708614	0.0641649	0.137475	0.877943	0.334781	-	-	-
k__Archaea.p__Euryarchaeota.c__Methanobacteria.o__Methanobacteriales.f__Methanobacteriaceae.g__Methanobrevibacter.s__Methanobrevibacter_unclassified_with_k__Bacteria.p__Bacteroidetes.c__Bacteroidia.o__Bacteroidales.f__Rikenellaceae.g__Alistipes.s__Alistipes_putredinis	0.0176411	0.97	10	-0.282658	0.37	12	0.337016	0.4	11	0.337687	0.29	12	-0.237344	0.45	11	0.0671849	0.84	12	0.648849	0.01	12	0.49015	0.06	12	0.230454	0.48	12	0.317213	0.148566	0.840696	0.418535	0.474336	0.518964	0.346498	NA	NA	NA	NA	0.548619	-	-	-
k__Bacteria.p__Actinobacteria.c__Actinobacteria.o__Coriobacteriales.f__Coriobacteriaceae.g__Collinsella.s__Collinsella_aerofaciens_with_k__Bacteria.p__Bacteroidetes.c__Bacteroidia.o__Bacteroidales.f__Rikenellaceae.g__Alistipes.s__Alistipes_putredinis	-0.0717286	0.88	10	-0.0484655	0.91	12	-0.573695	0.03	11	-0.146257	0.65	12	0.281115	0.47	11	-0.845885	0	12	0.142736	0.66	12	0.083471	0.92	12	0.152441	0.67	12	0.816327	0.784157	0.0121259	0.389494	0.00464786	0.987182	NA	NA	0.0357053	NA	0.0174239	NA	-	-	-
k__Bacteria.p__Bacteroidetes.c__Bacteroidia.o__Bacteroidales.f__Bacteroidaceae.g__Bacteroides.s__Bacteroides_caccae_with_k__Bacteria.p__Bacteroidetes.c__Bacteroidia.o__Bacteroidales.f__Rikenellaceae.g__Alistipes.s__Alistipes_putredinis	-0.229445	0.56	10	0.154501	0.71	12	-0.340348	0.3	11	0.452111	0.12	12	0.0237174	0.97	11	-0.954964	0	12	-0.440528	0.2	12	0.210072	0.55	12	-0.232799	0.47	12	0.108524	0.924021	0.000555645	0.545242	7.42644e-07	0.334939	NA	NA	0.00455202	NA	8.23274e-05	NA	-	-	-
k__Bacteria.p__Bacteroidetes.c__Bacteroidia.o__Bacteroidales.f__Bacteroidaceae.g__Bacteroides.s__Bacteroides_clarus_with_k__Bacteria.p__Bacteroidetes.c__Bacteroidia.o__Bacteroidales.f__Rikenellaceae.g__Alistipes.s__Alistipes_putredinis	-0.783502	0	10	0.324531	0.27	12	0.744173	0	11	0.101652	0.81	12	-0.232324	0.42	11	0.398481	0.12	12	-0.270144	0.29	12	0.226117	0.41	12	-0.171787	0.7	12	0.0686302	0.460935	0.065151	0.00038779	0.399111	0.524056	0.113085	NA	0.111651	0.00483203	NA	NA	-	-	-
k__Bacteria.p__Bacteroidetes.c__Bacteroidia.o__Bacteroidales.f__Bacteroidaceae.g__Bacteroides.s__Bacteroides_eggerthii_with_k__Bacteria.p__Bacteroidetes.c__Bacteroidia.o__Bacteroidales.f__Rikenellaceae.g__Alistipes.s__Alistipes_putredinis	-0.0392242	0.94	10	-0.0492669	0.95	12	0.0769919	0.81	11	0.482226	0.06	12	0.216758	0.56	11	-0.164457	0.59	12	0.759274	0.01	12	0.25307	0.58	12	0.657526	0.02	12	0.121891	0.778473	0.110663	0.960864	0.339101	0.273414	0.163492	NA	NA	NA	NA	0.326792	-	-	-
k__Bacteria.p__Bacteroidetes.c__Bacteroidia.o__Bacteroidales.f__Bacteroidaceae.g__Bacteroides.s__Bacteroides_nordii_with_k__Bacteria.p__Bacteroidetes.c__Bacteroidia.o__Bacteroidales.f__Rikenellaceae.g__Alistipes.s__Alistipes_putredinis	0.688587	0	10	-0.164192	0.63	12	0.411645	0.2	11	0.504901	0.11	12	0.0739315	0.87	11	0.0564196	0.87	12	0.323182	0.28	12	0.415137	0.16	12	0.306263	0.35	12	0.599161	0.430979	0.721309	0.124776	0.491498	0.959677	0.605634	NA	NA	0.176077	NA	NA	-	-	-
k__Bacteria.p__Bacteroidetes.c__Bacteroidia.o__Bacteroidales.f__Bacteroidaceae.g__Bacteroides.s__Bacteroides_stercoris_with_k__Bacteria.p__Bacteroidetes.c__Bacteroidia.o__Bacteroidales.f__Rikenellaceae.g__Alistipes.s__Alistipes_putredinis	-0.311465	0.37	10	-0.0088616	1	12	0.578187	0.03	11	0.266121	0.35	12	0.0735644	0.9	11	0.82865	0.01	12	-0.364813	0.21	12	0.0104546	0.98	12	-0.0211943	0.96	12	0.318008	0.984564	0.0374724	0.145995	0.0471558	0.651311	NA	NA	0.0763423	NA	0.0957929	NA	-	-	-
k__Bacteria.p__Bacteroidetes.c__Bacteroidia.o__Bacteroidales.f__Bacteroidaceae.g__Bacteroides.s__Bacteroides_thetaiotaomicron_with_k__Bacteria.p__Bacteroidetes.c__Bacteroidia.o__Bacteroidales.f__Rikenellaceae.g__Alistipes.s__Alistipes_putredinis	-0.104162	0.79	10	0.105641	0.8	12	0.418601	0.13	11	-0.640448	0.01	12	-0.407012	0.19	11	0.202528	0.6	12	-0.366178	0.18	12	0.0154234	0.98	12	-0.182115	0.62	12	0.420757	0.501143	0.420473	0.557015	0.115445	0.698396	0.441192	NA	NA	NA	0.170634	NA	-	-	-
k__Bacteria.p__Bacteroidetes.c__Bacteroidia.o__Bacteroidales.f__Bacteroidaceae.g__Bacteroides.s__Bacteroides_uniformis_with_k__Bacteria.p__Bacteroidetes.c__Bacteroidia.o__Bacteroidales.f__Rikenellaceae.g__Alistipes.s__Alistipes_putredinis	0.339558	0.31	10	-0.433777	0.14	12	0.711145	0.01	11	-0.155939	0.69	12	-0.0170671	0.99	11	-0.343378	0.22	12	0.204724	0.52	12	-0.0391628	0.93	12	-0.397335	0.2	12	0.564795	0.571353	0.010709	0.0189929	0.778178	0.406035	NA	NA	0.032726	0.0461031	NA	NA	-	-	-
k__Bacteria.p__Bacteroidetes.c__Bacteroidia.o__Bacteroidales.f__Bacteroidaceae.g__Bacteroides.s__Bacteroides_vulgatus_with_k__Bacteria.p__Bacteroidetes.c__Bacteroidia.o__Bacteroidales.f__Rikenellaceae.g__Alistipes.s__Alistipes_putredinis	0.513686	0.08	10	-0.183793	0.62	12	0.412459	0.2	11	-0.095939	0.84	12	-0.491292	0.13	11	-0.751735	0.01	12	0.176632	0.56	12	0.468982	0.07	12	-0.236154	0.51	12	0.419529	0.0871991	0.0141579	0.259276	0.174616	0.280905	NA	NA	0.0392824	NA	0.227734	NA	-	-	-
k__Bacteria.p__Bacteroidetes.c__Bacteroidia.o__Bacteroidales.f__Bacteroidaceae.g__Bacteroides.s__Bacteroides_xylanisolvens_with_k__Bacteria.p__Bacteroidetes.c__Bacteroidia.o__Bacteroidales.f__Rikenellaceae.g__Alistipes.s__Alistipes_putredinis	0.336176	0.28	10	0.224743	0.42	12	0.547246	0.07	11	-0.377173	0.19	12	-0.0544095	0.91	11	-0.756192	0.01	12	0.20962	0.48	12	0.431313	0.1	12	0.0576238	0.86	12	0.265073	0.568892	0.00340595	0.723078	0.148058	0.68833	NA	NA	0.01481	NA	0.20335	NA	-	-	-
k__Bacteria.p__Bacteroidetes.c__Bacteroidia.o__Bacteroidales.f__Porphyromonadaceae.g__Parabacteroides.s__Parabacteroides_johnsonii_with_k__Bacteria.p__Bacteroidetes.c__Bacteroidia.o__Bacteroidales.f__Rikenellaceae.g__Alistipes.s__Alistipes_putredinis	-0.22477	0.47	10	-0.137472	0.75	12	-0.0566039	0.85	11	0.46935	0.14	12	0.746518	0.02	11	0.964427	0	12	-0.179233	0.64	12	-0.160614	0.7	12	0.5017	0.07	12	0.231967	0.0318912	6.15898e-05	0.946263	0.0051163	0.208089	NA	NA	0.0012234	NA	0.0186397	NA	-	-	-
k__Bacteria.p__Bacteroidetes.c__Bacteroidia.o__Bacteroidales.f__Porphyromonadaceae.g__Parabacteroides.s__Parabacteroides_merdae_with_k__Bacteria.p__Bacteroidetes.c__Bacteroidia.o__Bacteroidales.f__Rikenellaceae.g__Alistipes.s__Alistipes_putredinis	0.439921	0.16	10	0.326223	0.29	12	0.525653	0.07	11	0.349857	0.21	12	0.127335	0.67	11	0.817331	0.01	12	0.249381	0.49	12	0.384552	0.2	12	0.118286	0.74	12	0.91054	0.839577	0.0913273	0.879449	0.0840336	0.83118	NA	NA	0.141274	NA	0.140237	NA	-	-	-
k__Bacteria.p__Bacteroidetes.c__Bacteroidia.o__Bacteroidales.f__Rikenellaceae.g__Alistipes.s__Alistipes_finegoldii_with_k__Bacteria.p__Bacteroidetes.c__Bacteroidia.o__Bacteroidales.f__Rikenellaceae.g__Alistipes.s__Alistipes_putredinis	0.127159	0.81	10	0.797118	0	12	-0.11692	0.8	11	0.0587152	0.87	12	0.221189	0.61	11	0.966499	0	12	-0.0495413	0.86	12	0.0802583	0.8	12	0.374448	0.23	12	0.937346	0.0701992	1.69211e-05	0.0309248	2.3187e-05	0.626847	NA	0.114515	0.000464315	0.0636847	0.000782309	NA	-	RFT	-
k__Bacteria.p__Bacteroidetes.c__Bacteroidia.o__Bacteroidales.f__Rikenellaceae.g__Alistipes.s__Alistipes_onderdonkii_with_k__Bacteria.p__Bacteroidetes.c__Bacteroidia.o__Bacteroidales.f__Rikenellaceae.g__Alistipes.s__Alistipes_putredinis	0.253475	0.45	10	0.495951	0.08	12	0.295762	0.3	11	0.542096	0.08	12	0.512187	0.11	11	0.731452	0.03	12	0.0732946	0.84	12	-0.152994	0.63	12	0.636927	0.01	12	0.518167	0.228225	0.418048	0.823148	0.703098	0.134671	NA	NA	0.441273	NA	NA	0.19966	-	-	-
k__Bacteria.p__Actinobacteria.c__Actinobacteria.o__Coriobacteriales.f__Coriobacteriaceae.g__Collinsella.s__Collinsella_aerofaciens_with_k__Bacteria.p__Bacteroidetes.c__Bacteroidia.o__Bacteroidales.f__Rikenellaceae.g__Alistipes.s__Alistipes_senegalensis	0.105407	0.78	10	-0.24592	0.42	12	-0.152893	0.63	11	-0.346104	0.14	12	0.0342796	0.88	11	-0.502919	0.11	12	0.144198	0.73	12	0.697259	0.01	12	0.586212	0.05	12	0.500741	0.0502431	0.0301067	0.771005	0.471511	0.289147	NA	0.0890951	NA	NA	NA	0.340338	-	-	-
k__Bacteria.p__Actinobacteria.c__Actinobacteria.o__Coriobacteriales.f__Coriobacteriaceae.g__Collinsella.s__Collinsella_unclassified_with_k__Bacteria.p__Bacteroidetes.c__Bacteroidia.o__Bacteroidales.f__Rikenellaceae.g__Alistipes.s__Alistipes_senegalensis	-0.180268	0.62	10	-0.0692653	0.83	12	-0.0826657	0.88	11	0.422006	0.11	12	0.1877	0.63	11	-0.261456	0.4	12	0.0320722	0.91	12	-0.893795	0	12	0.0248963	0.98	12	0.429601	0.00122815	0.821431	0.971878	0.305357	0.00154334	NA	0.0071724	NA	NA	NA	0.00711898	-	-	RMT
k__Bacteria.p__Bacteroidetes.c__Bacteroidia.o__Bacteroidales.f__Bacteroidaceae.g__Bacteroides.s__Bacteroides_coprocola_with_k__Bacteria.p__Bacteroidetes.c__Bacteroidia.o__Bacteroidales.f__Rikenellaceae.g__Alistipes.s__Alistipes_senegalensis	-0.257338	0.49	10	-0.792891	0	12	-0.389388	0.27	11	0.49412	0.05	12	-0.509829	0.06	11	0.89794	0	12	0.0169034	0.98	12	-0.380449	0.18	12	0.17471	0.6	12	0.256475	0.325237	0.000368838	0.208304	0.000170284	0.449672	NA	0.357027	0.00373047	0.251273	0.00223967	NA	-	-	-
k__Bacteria.p__Bacteroidetes.c__Bacteroidia.o__Bacteroidales.f__Bacteroidaceae.g__Bacteroides.s__Bacteroides_coprophilus_with_k__Bacteria.p__Bacteroidetes.c__Bacteroidia.o__Bacteroidales.f__Rikenellaceae.g__Alistipes.s__Alistipes_senegalensis	-0.354159	0.33	10	-0.522198	0.07	12	-0.71428	0.01	11	0.236749	0.46	12	-0.0252129	0.95	11	-0.25473	0.48	12	0.0815742	0.84	12	0.41143	0.24	12	-0.140812	0.77	12	0.463108	0.0971466	0.254518	0.588557	0.567101	0.464128	NA	NA	0.293717	0.608695	NA	NA	-	-	-
k__Bacteria.p__Bacteroidetes.c__Bacteroidia.o__Bacteroidales.f__Bacteroidaceae.g__Bacteroides.s__Bacteroides_fluxus_with_k__Bacteria.p__Bacteroidetes.c__Bacteroidia.o__Bacteroidales.f__Rikenellaceae.g__Alistipes.s__Alistipes_senegalensis	-0.0698899	0.9	10	0.664645	0.01	12	0.400722	0.17	11	0.188223	0.53	12	-0.0969109	0.77	11	0.939881	0	12	0.472399	0.07	12	0.455601	0.12	12	-0.145736	0.74	12	0.505275	0.174354	0.000232877	0.224485	0.000203733	0.282089	NA	0.218504	0.00273825	0.265919	0.00243226	NA	-	-	-
k__Bacteria.p__Bacteroidetes.c__Bacteroidia.o__Bacteroidales.f__Bacteroidaceae.g__Bacteroides.s__Bacteroides_fragilis_with_k__Bacteria.p__Bacteroidetes.c__Bacteroidia.o__Bacteroidales.f__Rikenellaceae.g__Alistipes.s__Alistipes_senegalensis	-0.75259	0	10	-0.161521	0.6	12	0.420994	0.2	11	-0.220037	0.59	12	-0.232018	0.52	11	0.442269	0.14	12	0.0838458	0.85	12	0.269843	0.41	12	0.0242222	0.94	12	0.100696	0.510205	0.567087	0.0220651	0.231905	0.855005	0.143704	NA	NA	0.0503042	NA	NA	-	-	-
k__Bacteria.p__Bacteroidetes.c__Bacteroidia.o__Bacteroidales.f__Bacteroidaceae.g__Bacteroides.s__Bacteroides_nordii_with_k__Bacteria.p__Bacteroidetes.c__Bacteroidia.o__Bacteroidales.f__Rikenellaceae.g__Alistipes.s__Alistipes_senegalensis	0.1794	0.68	10	0.308061	0.27	12	0.368019	0.31	11	-0.421654	0.09	12	0.689857	0.01	11	-0.458441	0.06	12	0.151122	0.73	12	0.278842	0.35	12	-0.209296	0.57	12	0.336241	0.437953	0.183312	0.922704	0.00797641	0.548912	NA	0.457812	NA	NA	0.0257904	NA	-	RMT	-
k__Bacteria.p__Bacteroidetes.c__Bacteroidia.o__Bacteroidales.f__Bacteroidaceae.g__Bacteroides.s__Bacteroides_plebeius_with_k__Bacteria.p__Bacteroidetes.c__Bacteroidia.o__Bacteroidales.f__Rikenellaceae.g__Alistipes.s__Alistipes_senegalensis	-0.379052	0.27	10	0.0538041	0.9	12	0.446737	0.16	11	0.202171	0.56	12	-0.416364	0.14	11	0.917773	0	12	0.274668	0.37	12	-0.126527	0.76	12	0.189421	0.6	12	0.348797	0.587662	0.00863183	0.235775	0.00010697	0.659782	NA	NA	0.0284688	NA	0.00180888	NA	-	-	-
k__Bacteria.p__Bacteroidetes.c__Bacteroidia.o__Bacteroidales.f__Bacteroidaceae.g__Bacteroides.s__Bacteroides_sp_1_1_6_with_k__Bacteria.p__Bacteroidetes.c__Bacteroidia.o__Bacteroidales.f__Rikenellaceae.g__Alistipes.s__Alistipes_senegalensis	-0.153	0.7	10	-0.083211	0.8	12	0.658446	0.01	11	0.0593159	0.89	12	-0.143197	0.73	11	0.0831108	0.82	12	-0.068143	0.92	12	0.0790437	0.83	12	-0.329216	0.26	12	0.911023	0.891004	0.0640783	0.111775	0.878157	0.662957	NA	NA	0.110681	0.162377	NA	NA	-	-	-
k__Bacteria.p__Bacteroidetes.c__Bacteroidia.o__Bacteroidales.f__Porphyromonadaceae.g__Odoribacter.s__Odoribacter_unclassified_with_k__Bacteria.p__Bacteroidetes.c__Bacteroidia.o__Bacteroidales.f__Rikenellaceae.g__Alistipes.s__Alistipes_senegalensis	-0.440626	0.17	10	0.931659	0	12	-0.214041	0.55	11	-0.174159	0.64	12	-0.222154	0.53	11	0.525574	0.04	12	0.122831	0.69	12	0.023766	0.96	12	0.18284	0.52	12	0.494269	9.2043e-05	0.256275	1.05808e-05	0.163427	0.942211	NA	0.00158097	NA	0.00123927	NA	NA	RMT	-	-
k__Bacteria.p__Bacteroidetes.c__Bacteroidia.o__Bacteroidales.f__Porphyromonadaceae.g__Parabacteroides.s__Parabacteroides_unclassified_with_k__Bacteria.p__Bacteroidetes.c__Bacteroidia.o__Bacteroidales.f__Rikenellaceae.g__Alistipes.s__Alistipes_senegalensis	-0.432597	0.15	10	-0.335847	0.24	12	-0.641032	0	11	-0.0121152	0.96	12	0.38488	0.19	11	-0.188884	0.68	12	0.0197173	0.98	12	0.157623	0.66	12	-0.164517	0.6	12	0.576025	0.279001	0.391707	0.688976	0.456046	0.787225	NA	NA	0.417846	0.70247	NA	NA	-	-	-
k__Bacteria.p__Bacteroidetes.c__Bacteroidia.o__Bacteroidales.f__Rikenellaceae.g__Alistipes.s__Alistipes_finegoldii_with_k__Bacteria.p__Bacteroidetes.c__Bacteroidia.o__Bacteroidales.f__Rikenellaceae.g__Alistipes.s__Alistipes_senegalensis	0.42041	0.19	10	0.638177	0.06	12	-0.368439	0.27	11	0.197763	0.62	12	0.233197	0.48	11	0.457096	0.1	12	0.729938	0	12	0.488809	0.09	12	0.226724	0.46	12	0.293118	0.56625	0.181188	0.0554701	0.797209	0.332241	0.326462	NA	NA	NA	NA	0.37766	-	-	-
k__Bacteria.p__Bacteroidetes.c__Bacteroidia.o__Bacteroidales.f__Rikenellaceae.g__Alistipes.s__Alistipes_indistinctus_with_k__Bacteria.p__Bacteroidetes.c__Bacteroidia.o__Bacteroidales.f__Rikenellaceae.g__Alistipes.s__Alistipes_senegalensis	-0.260816	0.47	10	0.926979	0	12	-0.0210578	0.98	11	0.168591	0.54	12	0.181823	0.54	11	-0.00855839	0.99	12	-0.110177	0.78	12	0.237763	0.61	12	-0.0313289	0.9	12	0.670711	0.00259614	0.99883	0.000130105	0.903651	0.734347	NA	0.010898	NA	0.00286495	NA	NA	RMT	-	-
k__Archaea.p__Euryarchaeota.c__Methanobacteria.o__Methanobacteriales.f__Methanobacteriaceae.g__Methanobrevibacter.s__Methanobrevibacter_unclassified_with_k__Bacteria.p__Bacteroidetes.c__Bacteroidia.o__Bacteroidales.f__Rikenellaceae.g__Alistipes.s__Alistipes_shahii	0.286607	0.47	10	-0.589193	0.01	12	0.280177	0.39	11	0.551117	0.05	12	-0.124648	0.73	11	0.244809	0.36	12	0.232664	0.5	12	0.490825	0.06	12	0.25332	0.48	12	0.68728	0.0360697	0.996721	0.0718547	0.308096	0.777296	NA	0.0708792	NA	0.120014	NA	NA	-	-	-
k__Bacteria.p__Actinobacteria.c__Actinobacteria.o__Bifidobacteriales.f__Bifidobacteriaceae.g__Bifidobacterium.s__Bifidobacterium_adolescentis_with_k__Bacteria.p__Bacteroidetes.c__Bacteroidia.o__Bacteroidales.f__Rikenellaceae.g__Alistipes.s__Alistipes_shahii	-0.31091	0.33	10	-0.430504	0.14	12	-0.868306	0.01	11	-0.127277	0.77	12	0.183771	0.58	11	-0.456412	0.11	12	0.3446	0.27	12	0.337016	0.26	12	0.0192402	0.96	12	0.362057	0.193732	0.0207275	0.0976106	0.374787	0.712918	NA	NA	0.0506751	0.149936	NA	NA	-	-	-
k__Bacteria.p__Actinobacteria.c__Actinobacteria.o__Bifidobacteriales.f__Bifidobacteriaceae.g__Bifidobacterium.s__Bifidobacterium_longum_with_k__Bacteria.p__Bacteroidetes.c__Bacteroidia.o__Bacteroidales.f__Rikenellaceae.g__Alistipes.s__Alistipes_shahii	-0.0170667	0.96	10	-0.676959	0	12	-0.353222	0.22	11	-0.121257	0.78	12	0.410618	0.16	11	-0.336287	0.26	12	0.32048	0.27	12	0.247028	0.39	12	-0.0012774	1	12	0.605628	0.017473	0.685793	0.270421	0.25451	0.761254	NA	0.042875	NA	0.309426	NA	NA	-	-	-
k__Bacteria.p__Actinobacteria.c__Actinobacteria.o__Bifidobacteriales.f__Bifidobacteriaceae.g__Bifidobacterium.s__Bifidobacterium_thermophilum_with_k__Bacteria.p__Bacteroidetes.c__Bacteroidia.o__Bacteroidales.f__Rikenellaceae.g__Alistipes.s__Alistipes_shahii	-0.402839	0.22	10	-0.410523	0.18	12	0.0708024	0.85	11	-0.606863	0.01	12	-0.400554	0.24	11	-0.0398215	0.91	12	-0.464941	0.05	12	0.348418	0.23	12	0.119866	0.72	12	0.84449	0.15622	0.941385	0.509047	0.367911	0.165131	0.845495	NA	NA	NA	0.406115	NA	-	-	-
k__Bacteria.p__Actinobacteria.c__Actinobacteria.o__Coriobacteriales.f__Coriobacteriaceae.g__Collinsella.s__Collinsella_aerofaciens_with_k__Bacteria.p__Bacteroidetes.c__Bacteroidia.o__Bacteroidales.f__Rikenellaceae.g__Alistipes.s__Alistipes_shahii	0.255121	0.58	10	0.296347	0.32	12	0.0687211	0.92	11	-0.374055	0.18	12	0.44123	0.13	11	-0.686294	0	12	0.739977	0.01	12	0.0589492	0.85	12	0.250828	0.41	12	0.017208	0.689352	0.0464262	0.878383	0.0236123	0.139035	0.0415162	NA	0.0891806	NA	0.0550245	0.20261	-	-	-
k__Bacteria.p__Bacteroidetes.c__Bacteroidia.o__Bacteroidales.f__Bacteroidaceae.g__Bacteroides.s__Bacteroides_caccae_with_k__Bacteria.p__Bacteroidetes.c__Bacteroidia.o__Bacteroidales.f__Rikenellaceae.g__Alistipes.s__Alistipes_shahii	0.450247	0.15	10	-0.306147	0.38	12	0.442332	0.12	11	0.281982	0.27	12	0.0861195	0.85	11	-0.847718	0	12	0.0984767	0.82	12	-0.0303299	0.9	12	-0.00270675	0.99	12	0.744486	0.690274	0.00106713	0.168243	0.00201668	0.95924	NA	NA	0.00655018	NA	0.0096009	NA	-	RFT	-
k__Bacteria.p__Bacteroidetes.c__Bacteroidia.o__Bacteroidales.f__Bacteroidaceae.g__Bacteroides.s__Bacteroides_coprophilus_with_k__Bacteria.p__Bacteroidetes.c__Bacteroidia.o__Bacteroidales.f__Rikenellaceae.g__Alistipes.s__Alistipes_shahii	-0.172692	0.64	10	-0.278154	0.32	12	-0.325992	0.41	11	-0.367009	0.19	12	0.0376449	0.88	11	-0.203028	0.56	12	0.450757	0.14	12	0.77124	0.01	12	0.319512	0.25	12	0.159972	0.0156163	0.33488	0.949576	0.684277	0.304698	NA	0.0396713	NA	NA	NA	0.352308	-	-	-
k__Bacteria.p__Bacteroidetes.c__Bacteroidia.o__Bacteroidales.f__Bacteroidaceae.g__Bacteroides.s__Bacteroides_dorei_with_k__Bacteria.p__Bacteroidetes.c__Bacteroidia.o__Bacteroidales.f__Rikenellaceae.g__Alistipes.s__Alistipes_shahii	-0.150589	0.67	10	-0.107783	0.79	12	0.15546	0.64	11	0.506407	0.08	12	-0.753653	0	11	0.725004	0.01	12	0.0281662	0.94	12	0.182572	0.58	12	0.0749254	0.81	12	0.323081	0.0463437	0.146754	0.803491	0.000207925	0.94362	NA	0.0840839	0.199476	NA	0.00244469	NA	-	RMT	-
k__Bacteria.p__Bacteroidetes.c__Bacteroidia.o__Bacteroidales.f__Bacteroidaceae.g__Bacteroides.s__Bacteroides_eggerthii_with_k__Bacteria.p__Bacteroidetes.c__Bacteroidia.o__Bacteroidales.f__Rikenellaceae.g__Alistipes.s__Alistipes_shahii	-0.249124	0.45	10	-0.0756108	0.82	12	0.183358	0.58	11	0.714521	0.01	12	0.389623	0.14	11	-0.31901	0.25	12	0.186171	0.55	12	-0.0479333	0.92	12	0.212157	0.4	12	0.0653555	0.536941	0.434207	0.690686	0.0323028	0.827828	0.10962	NA	NA	NA	0.0718251	NA	-	-	-
k__Bacteria.p__Bacteroidetes.c__Bacteroidia.o__Bacteroidales.f__Bacteroidaceae.g__Bacteroides.s__Bacteroides_fragilis_with_k__Bacteria.p__Bacteroidetes.c__Bacteroidia.o__Bacteroidales.f__Rikenellaceae.g__Alistipes.s__Alistipes_shahii	-0.777209	0.01	10	0.0251968	0.98	12	0.721498	0.01	11	0.104642	0.73	12	0.582655	0.07	11	0.353661	0.27	12	-0.490117	0.06	12	-0.543931	0.05	12	0.475778	0.07	12	0.0720242	0.0316686	0.520142	0.000831176	0.512973	0.0278867	0.1164	NA	0.533573	0.00654463	NA	NA	-	-	-
k__Bacteria.p__Bacteroidetes.c__Bacteroidia.o__Bacteroidales.f__Bacteroidaceae.g__Bacteroides.s__Bacteroides_massiliensis_with_k__Bacteria.p__Bacteroidetes.c__Bacteroidia.o__Bacteroidales.f__Rikenellaceae.g__Alistipes.s__Alistipes_shahii	0.000685826	1	10	0.472057	0.14	12	0.744535	0.01	11	-0.339883	0.22	12	-0.256793	0.46	11	-0.733622	0.02	12	-0.171308	0.67	12	0.417288	0.2	12	-0.3079	0.33	12	0.779165	0.216107	0.000392466	0.179077	0.310704	0.228587	NA	NA	0.00376683	0.223727	NA	NA	-	-	-
k__Bacteria.p__Bacteroidetes.c__Bacteroidia.o__Bacteroidales.f__Bacteroidaceae.g__Bacteroides.s__Bacteroides_ovatus_with_k__Bacteria.p__Bacteroidetes.c__Bacteroidia.o__Bacteroidales.f__Rikenellaceae.g__Alistipes.s__Alistipes_shahii	-0.0253948	0.97	10	0.299034	0.3	12	0.837105	0.01	11	-0.447285	0.13	12	-0.142418	0.7	11	-0.134627	0.7	12	0.201454	0.57	12	0.409592	0.14	12	0.106525	0.76	12	0.336318	0.46251	0.0136724	0.0426817	0.70857	0.774356	NA	NA	0.0381779	0.0826296	NA	NA	-	-	-
k__Bacteria.p__Bacteroidetes.c__Bacteroidia.o__Bacteroidales.f__Bacteroidaceae.g__Bacteroides.s__Bacteroides_stercoris_with_k__Bacteria.p__Bacteroidetes.c__Bacteroidia.o__Bacteroidales.f__Rikenellaceae.g__Alistipes.s__Alistipes_shahii	-0.098086	0.78	10	0.30212	0.41	12	0.754997	0.01	11	0.448852	0.16	12	-0.341085	0.24	11	0.698043	0	12	-0.287204	0.48	12	0.789508	0	12	0.140983	0.65	12	0.232753	0.0132291	0.162973	0.10356	0.0385557	0.0125653	NA	0.0353315	0.212594	0.156509	0.0826498	0.0370003	-	-	-
k__Bacteria.p__Bacteroidetes.c__Bacteroidia.o__Bacteroidales.f__Bacteroidaceae.g__Bacteroides.s__Bacteroides_thetaiotaomicron_with_k__Bacteria.p__Bacteroidetes.c__Bacteroidia.o__Bacteroidales.f__Rikenellaceae.g__Alistipes.s__Alistipes_shahii	-0.123152	0.73	10	0.4206	0.19	12	0.796032	0.02	11	-0.679768	0.01	12	0.443289	0.18	11	0.14902	0.72	12	-0.250935	0.39	12	-0.170052	0.56	12	0.693989	0.02	12	0.307653	0.306788	0.126578	0.0636103	0.0183569	0.0317851	0.339063	NA	NA	NA	0.0467047	NA	-	-	-
k__Bacteria.p__Bacteroidetes.c__Bacteroidia.o__Bacteroidales.f__Bacteroidaceae.g__Bacteroides.s__Bacteroides_xylanisolvens_with_k__Bacteria.p__Bacteroidetes.c__Bacteroidia.o__Bacteroidales.f__Rikenellaceae.g__Alistipes.s__Alistipes_shahii	-0.032295	0.93	10	0.485924	0.09	12	0.704328	0.03	11	-0.292435	0.33	12	0.40351	0.16	11	-0.716449	0.02	12	0.375817	0.24	12	0.820953	0	12	0.319388	0.27	12	0.330533	0.253423	0.00079224	0.21079	0.0238149	0.147594	NA	0.290955	NA	NA	NA	0.208539	-	-	-
k__Bacteria.p__Bacteroidetes.c__Bacteroidia.o__Bacteroidales.f__Porphyromonadaceae.g__Coprobacter.s__Coprobacter_fastidiosus_with_k__Bacteria.p__Bacteroidetes.c__Bacteroidia.o__Bacteroidales.f__Rikenellaceae.g__Alistipes.s__Alistipes_shahii	-0.146266	0.71	10	-0.155763	0.69	12	-0.311786	0.34	11	0.639508	0.01	12	-0.436813	0.12	11	0.596561	0.02	12	-0.141249	0.67	12	-0.040638	0.88	12	0.203436	0.56	12	0.0961258	0.664696	0.115133	0.92588	0.0194871	0.748897	0.14035	NA	NA	NA	0.0489384	NA	-	RMT	-
k__Bacteria.p__Bacteroidetes.c__Bacteroidia.o__Bacteroidales.f__Porphyromonadaceae.g__Parabacteroides.s__Parabacteroides_johnsonii_with_k__Bacteria.p__Bacteroidetes.c__Bacteroidia.o__Bacteroidales.f__Rikenellaceae.g__Alistipes.s__Alistipes_shahii	0.146684	0.75	10	-0.407685	0.15	12	0.0908294	0.79	11	0.583295	0.04	12	-0.563841	0.04	11	0.857867	0	12	0.239726	0.43	12	-0.668229	0.01	12	0.314012	0.32	12	0.526291	0.728452	0.0306118	0.424059	0.000309847	0.0274946	NA	0.732634	0.0668412	NA	0.00299956	0.0672372	-	RMT	-
k__Bacteria.p__Bacteroidetes.c__Bacteroidia.o__Bacteroidales.f__Porphyromonadaceae.g__Parabacteroides.s__Parabacteroides_merdae_with_k__Bacteria.p__Bacteroidetes.c__Bacteroidia.o__Bacteroidales.f__Rikenellaceae.g__Alistipes.s__Alistipes_shahii	0.312404	0.26	10	0.39786	0.16	12	0.753255	0	11	0.329622	0.3	12	-0.636888	0.02	11	0.678275	0.02	12	0.666371	0.01	12	0.27174	0.39	12	0.41515	0.1	12	0.528661	0.0329186	0.514501	0.37314	0.00418276	0.521526	0.538902	NA	0.529028	0.404666	NA	0.550113	-	-	-
k__Bacteria.p__Bacteroidetes.c__Bacteroidia.o__Bacteroidales.f__Rikenellaceae.g__Alistipes.s__Alistipes_finegoldii_with_k__Bacteria.p__Bacteroidetes.c__Bacteroidia.o__Bacteroidales.f__Rikenellaceae.g__Alistipes.s__Alistipes_shahii	0.419533	0.2	10	0.334905	0.28	12	-0.0297119	0.95	11	-0.0690549	0.85	12	-0.373473	0.19	11	0.839217	0.01	12	0.213991	0.51	12	0.072367	0.85	12	-0.231944	0.5	12	0.585452	0.307988	0.00403387	0.611107	0.00179819	0.616885	NA	NA	0.0166038	NA	0.00906102	NA	-	-	-
k__Bacteria.p__Bacteroidetes.c__Bacteroidia.o__Bacteroidales.f__Rikenellaceae.g__Alistipes.s__Alistipes_putredinis_with_k__Bacteria.p__Bacteroidetes.c__Bacteroidia.o__Bacteroidales.f__Rikenellaceae.g__Alistipes.s__Alistipes_shahii	0.231636	0.6	10	0.0862514	0.81	12	0.503712	0.07	11	0.72776	0	12	-0.137236	0.71	11	0.918033	0	12	0.448337	0.1	12	0.560549	0.04	12	0.244772	0.49	12	0.372067	0.256443	0.0133556	0.621381	0.00184588	0.714319	0.396256	NA	0.037856	NA	0.00912361	NA	-	RMT	-
k__Bacteria.p__Actinobacteria.c__Actinobacteria.o__Coriobacteriales.f__Coriobacteriaceae.g__Collinsella.s__Collinsella_aerofaciens_with_k__Bacteria.p__Bacteroidetes.c__Bacteroidia.o__Bacteroidales.f__Rikenellaceae.g__Alistipes.s__Alistipes_sp_AP11	-0.219234	0.53	10	-0.00168236	0.98	12	-0.00201022	1	11	0.31301	0.28	12	0.240541	0.51	11	0.15359	0.58	12	-0.637485	0.01	12	-0.134269	0.72	12	0.0308168	0.95	12	0.0732486	0.731536	0.942242	0.885944	0.93762	0.21449	0.116809	NA	NA	NA	NA	0.269525	-	-	-
k__Bacteria.p__Bacteroidetes.c__Bacteroidia.o__Bacteroidales.f__Bacteroidaceae.g__Bacteroides.s__Bacteroides_sp_1_1_6_with_k__Bacteria.p__Bacteroidetes.c__Bacteroidia.o__Bacteroidales.f__Rikenellaceae.g__Alistipes.s__Alistipes_sp_AP11	0.0979497	0.87	10	0.158375	0.68	12	-0.131889	0.71	11	0.180963	0.57	12	0.047939	0.93	11	0.17371	0.6	12	0.939871	0	12	0.0132548	0.97	12	0.111371	0.74	12	0.000672524	0.948974	0.802067	0.822503	0.95329	0.000217634	0.00380044	NA	NA	NA	NA	0.00215357	-	-	control
k__Bacteria.p__Bacteroidetes.c__Bacteroidia.o__Bacteroidales.f__Porphyromonadaceae.g__Odoribacter.s__Odoribacter_splanchnicus_with_k__Bacteria.p__Bacteroidetes.c__Bacteroidia.o__Bacteroidales.f__Rikenellaceae.g__Alistipes.s__Alistipes_sp_AP11	-0.307951	0.35	10	0.253219	0.47	12	0.0669947	0.81	11	-0.335493	0.37	12	-0.0342643	0.95	11	0.211132	0.47	12	0.935681	0	12	-0.13589	0.72	12	0.0159032	0.97	12	6.38985e-06	0.685734	0.909372	0.513972	0.488156	8.50149e-05	0.000347667	NA	NA	NA	NA	0.00126065	-	-	control
k__Bacteria.p__Bacteroidetes.c__Bacteroidia.o__Bacteroidales.f__Porphyromonadaceae.g__Odoribacter.s__Odoribacter_unclassified_with_k__Bacteria.p__Bacteroidetes.c__Bacteroidia.o__Bacteroidales.f__Rikenellaceae.g__Alistipes.s__Alistipes_sp_AP11	0.28156	0.38	10	-0.157402	0.66	12	0.0460397	0.94	11	0.220398	0.47	12	0.0429378	0.9	11	-0.109001	0.75	12	-0.919747	0	12	0.38236	0.14	12	0.0949643	0.78	12	5.77607e-05	0.483447	0.902943	0.673336	0.778149	3.26342e-05	0.00100605	NA	NA	NA	NA	0.000952041	-	-	control
k__Bacteria.p__Bacteroidetes.c__Bacteroidia.o__Bacteroidales.f__Porphyromonadaceae.g__Parabacteroides.s__Parabacteroides_merdae_with_k__Bacteria.p__Bacteroidetes.c__Bacteroidia.o__Bacteroidales.f__Rikenellaceae.g__Alistipes.s__Alistipes_sp_AP11	0.053154	0.94	10	0.0549822	0.89	12	0.0187726	0.94	11	0.423136	0.14	12	-0.418058	0.1	11	-0.15251	0.83	12	-0.682717	0.01	12	0.246816	0.41	12	0.17199	0.64	12	0.0208593	0.33944	0.785504	0.996646	0.164969	0.0367816	0.0485181	NA	NA	NA	NA	0.0826919	-	-	-
k__Bacteria.p__Bacteroidetes.c__Bacteroidia.o__Bacteroidales.f__Rikenellaceae.g__Alistipes.s__Alistipes_indistinctus_with_k__Bacteria.p__Bacteroidetes.c__Bacteroidia.o__Bacteroidales.f__Rikenellaceae.g__Alistipes.s__Alistipes_sp_AP11	0.235509	0.44	10	-0.158388	0.59	12	0.0638636	0.89	11	-0.311941	0.29	12	-0.0907032	0.86	11	0.125937	0.77	12	0.949566	0	12	-0.312336	0.28	12	0.161113	0.55	12	1.5691e-05	0.884459	0.979316	0.72546	0.634858	1.06702e-05	0.000528474	NA	NA	NA	NA	0.000605357	-	-	-
k__Bacteria.p__Actinobacteria.c__Actinobacteria.o__Coriobacteriales.f__Coriobacteriaceae.g__Collinsella.s__Collinsella_aerofaciens_with_k__Bacteria.p__Bacteroidetes.c__Bacteroidia.o__Bacteroidales.f__Rikenellaceae.g__Alistipes.s__Alistipes_unclassified	-0.363261	0.19	10	0.210076	0.54	12	-0.284658	0.42	11	0.0412078	0.87	12	-0.167079	0.63	11	0.887422	0	12	0.0387306	0.92	12	-0.0187088	0.95	12	0.282311	0.4	12	0.640266	0.728403	0.0016036	0.424866	0.00161705	0.784335	NA	NA	0.00839251	NA	0.00862847	NA	-	RFT	-
k__Bacteria.p__Actinobacteria.c__Actinobacteria.o__Coriobacteriales.f__Coriobacteriaceae.g__Eggerthella.s__Eggerthella_unclassified_with_k__Bacteria.p__Bacteroidetes.c__Bacteroidia.o__Bacteroidales.f__Rikenellaceae.g__Alistipes.s__Alistipes_unclassified	0.147713	0.71	10	-0.0794213	0.85	12	0.241074	0.43	11	0.325367	0.21	12	0.94111	0	11	0.461097	0.13	12	0.257504	0.42	12	0.123129	0.81	12	0.108336	0.74	12	0.932014	0.000239039	0.703717	0.787892	0.00706068	0.936612	NA	0.00286069	NA	NA	0.024396	NA	-	RMT	-
k__Bacteria.p__Bacteroidetes.c__Bacteroidia.o__Bacteroidales.f__Bacteroidaceae.g__Bacteroides.s__Bacteroides_caccae_with_k__Bacteria.p__Bacteroidetes.c__Bacteroidia.o__Bacteroidales.f__Rikenellaceae.g__Alistipes.s__Alistipes_unclassified	-0.30116	0.38	10	-0.253586	0.4	12	-0.106172	0.81	11	-0.345806	0.24	12	-0.210569	0.55	11	0.976509	0	12	-0.167324	0.57	12	0.63414	0.01	12	-0.0117327	0.98	12	0.915697	0.0569396	2.46667e-07	0.916579	8.78945e-09	0.114692	NA	0.0985753	3.59312e-05	NA	3.41031e-06	0.178107	-	RFT	-
k__Bacteria.p__Bacteroidetes.c__Bacteroidia.o__Bacteroidales.f__Bacteroidaceae.g__Bacteroides.s__Bacteroides_massiliensis_with_k__Bacteria.p__Bacteroidetes.c__Bacteroidia.o__Bacteroidales.f__Rikenellaceae.g__Alistipes.s__Alistipes_unclassified	-0.119996	0.75	10	0.105893	0.82	12	0.292908	0.38	11	0.26474	0.45	12	0.256024	0.41	11	0.707644	0.01	12	-0.154427	0.62	12	-0.0274508	0.96	12	-0.712451	0.01	12	0.61254	0.837561	0.000645194	0.716816	0.327786	0.140891	NA	NA	0.00503482	NA	0.375719	0.203909	-	-	-
k__Bacteria.p__Bacteroidetes.c__Bacteroidia.o__Bacteroidales.f__Bacteroidaceae.g__Bacteroides.s__Bacteroides_nordii_with_k__Bacteria.p__Bacteroidetes.c__Bacteroidia.o__Bacteroidales.f__Rikenellaceae.g__Alistipes.s__Alistipes_unclassified	-0.13666	0.75	10	0.176599	0.66	12	0.737225	0	11	-0.266947	0.39	12	0.25963	0.38	11	-0.0762073	0.89	12	-0.299259	0.31	12	0.259238	0.48	12	-0.00301609	0.99	12	0.939652	0.977966	0.0676269	0.0928711	0.535108	0.475989	NA	NA	0.114992	0.143835	NA	NA	-	-	-
k__Bacteria.p__Bacteroidetes.c__Bacteroidia.o__Bacteroidales.f__Bacteroidaceae.g__Bacteroides.s__Bacteroides_uniformis_with_k__Bacteria.p__Bacteroidetes.c__Bacteroidia.o__Bacteroidales.f__Rikenellaceae.g__Alistipes.s__Alistipes_unclassified	-0.193201	0.73	10	-0.0718978	0.86	12	0.611366	0	11	0.37579	0.17	12	-0.0808343	0.84	11	0.439116	0.15	12	0.0453769	0.88	12	0.057015	0.89	12	0.038778	0.92	12	0.49106	0.948878	0.369088	0.149684	0.474712	0.999229	NA	NA	0.398251	0.197982	NA	NA	-	-	-
k__Bacteria.p__Bacteroidetes.c__Bacteroidia.o__Bacteroidales.f__Bacteroidaceae.g__Bacteroides.s__Bacteroides_vulgatus_with_k__Bacteria.p__Bacteroidetes.c__Bacteroidia.o__Bacteroidales.f__Rikenellaceae.g__Alistipes.s__Alistipes_unclassified	0.137964	0.85	10	-0.231789	0.45	12	0.454864	0.13	11	0.236084	0.46	12	0.670261	0.02	11	0.834114	0.01	12	0.45115	0.11	12	0.0755387	0.88	12	0.345395	0.18	12	0.76899	0.0889947	0.161139	0.325761	0.122465	0.671704	NA	NA	0.210517	NA	0.178434	NA	-	-	-
k__Bacteria.p__Bacteroidetes.c__Bacteroidia.o__Bacteroidales.f__Bacteroidaceae.g__Bacteroides.s__Bacteroides_xylanisolvens_with_k__Bacteria.p__Bacteroidetes.c__Bacteroidia.o__Bacteroidales.f__Rikenellaceae.g__Alistipes.s__Alistipes_unclassified	0.103926	0.84	10	0.175425	0.52	12	0.56958	0.03	11	0.43883	0.16	12	0.0505103	0.89	11	0.785129	0	12	0.126506	0.63	12	0.215102	0.6	12	0.271533	0.38	12	0.696883	0.93806	0.25398	0.505951	0.111945	0.949079	NA	NA	0.293623	NA	0.168156	NA	-	-	-
k__Bacteria.p__Bacteroidetes.c__Bacteroidia.o__Bacteroidales.f__Porphyromonadaceae.g__Coprobacter.s__Coprobacter_fastidiosus_with_k__Bacteria.p__Bacteroidetes.c__Bacteroidia.o__Bacteroidales.f__Rikenellaceae.g__Alistipes.s__Alistipes_unclassified	0.45656	0.15	10	-0.511687	0.07	12	0.452997	0.12	11	-0.593493	0.03	12	0.0950118	0.84	11	-0.764733	0	12	-0.171295	0.59	12	0.251878	0.49	12	-0.41538	0.09	12	0.0656914	0.183837	0.00826512	0.0435508	0.0680988	0.326122	NA	NA	0.0276771	NA	0.120603	NA	-	-	-
k__Bacteria.p__Bacteroidetes.c__Bacteroidia.o__Bacteroidales.f__Porphyromonadaceae.g__Parabacteroides.s__Parabacteroides_johnsonii_with_k__Bacteria.p__Bacteroidetes.c__Bacteroidia.o__Bacteroidales.f__Rikenellaceae.g__Alistipes.s__Alistipes_unclassified	0.103439	0.86	10	0.158196	0.63	12	0.417697	0.21	11	-0.495098	0.04	12	-0.49763	0.12	11	-0.943145	0	12	0.126378	0.71	12	-0.00619035	1	12	-0.0155821	0.97	12	0.285257	0.321098	7.26949e-06	0.769545	0.0124076	0.944326	NA	NA	0.00027441	NA	0.0348852	NA	-	RFT	-
k__Bacteria.p__Bacteroidetes.c__Bacteroidia.o__Bacteroidales.f__Porphyromonadaceae.g__Parabacteroides.s__Parabacteroides_merdae_with_k__Bacteria.p__Bacteroidetes.c__Bacteroidia.o__Bacteroidales.f__Rikenellaceae.g__Alistipes.s__Alistipes_unclassified	-0.322919	0.3	10	0.067147	0.85	12	0.365983	0.21	11	-0.316039	0.28	12	-0.223162	0.64	11	-0.774536	0	12	0.223081	0.49	12	0.334451	0.24	12	-0.151765	0.62	12	0.408526	0.49659	0.0125878	0.380932	0.185817	0.540897	NA	NA	0.0365507	NA	0.239578	NA	-	-	-
k__Bacteria.p__Bacteroidetes.c__Bacteroidia.o__Bacteroidales.f__Rikenellaceae.g__Alistipes.s__Alistipes_finegoldii_with_k__Bacteria.p__Bacteroidetes.c__Bacteroidia.o__Bacteroidales.f__Rikenellaceae.g__Alistipes.s__Alistipes_unclassified	-0.41579	0.2	10	-0.349087	0.26	12	-0.16	0.7	11	-0.263736	0.36	12	-0.184169	0.5	11	-0.934915	0	12	-0.0501979	0.89	12	0.515322	0.12	12	-0.0179085	0.97	12	0.733618	0.111283	0.000463672	0.850353	0.00177656	0.333909	NA	NA	0.00408647	NA	0.00901054	NA	-	RFT	-
k__Bacteria.p__Bacteroidetes.c__Bacteroidia.o__Bacteroidales.f__Rikenellaceae.g__Alistipes.s__Alistipes_onderdonkii_with_k__Bacteria.p__Bacteroidetes.c__Bacteroidia.o__Bacteroidales.f__Rikenellaceae.g__Alistipes.s__Alistipes_unclassified	-0.558183	0.07	10	-0.489561	0.06	12	-0.37314	0.2	11	-0.666898	0.02	12	-0.671366	0.01	11	-0.706848	0.01	12	-0.416967	0.13	12	0.32128	0.27	12	-0.279286	0.43	12	0.745652	0.0449905	0.408349	0.896929	0.984762	0.218845	NA	0.0825195	0.433127	NA	0.984762	NA	-	-	-
k__Bacteria.p__Bacteroidetes.c__Bacteroidia.o__Bacteroidales.f__Rikenellaceae.g__Alistipes.s__Alistipes_putredinis_with_k__Bacteria.p__Bacteroidetes.c__Bacteroidia.o__Bacteroidales.f__Rikenellaceae.g__Alistipes.s__Alistipes_unclassified	-0.209776	0.57	10	-0.442235	0.14	12	0.442813	0.11	11	-0.784553	0	12	-0.725664	0.04	11	-0.959649	0	12	-0.330647	0.28	12	-0.00866697	0.97	12	-0.225426	0.49	12	0.17478	0.171866	1.60203e-06	0.135434	0.067849	0.770401	0.216491	NA	0.000107706	NA	0.120603	NA	-	-	-
k__Bacteria.p__Bacteroidetes.c__Bacteroidia.o__Bacteroidales.f__Rikenellaceae.g__Alistipes.s__Alistipes_shahii_with_k__Bacteria.p__Bacteroidetes.c__Bacteroidia.o__Bacteroidales.f__Rikenellaceae.g__Alistipes.s__Alistipes_unclassified	-0.205273	0.61	10	0.398451	0.14	12	0.113796	0.76	11	-0.467077	0.07	12	0.437734	0.16	11	-0.856118	0	12	0.201995	0.48	12	0.160428	0.47	12	0.303417	0.2	12	0.317847	0.787076	0.00124488	0.456485	0.00153643	0.94665	NA	NA	0.00711232	NA	0.00839629	NA	-	-	-
k__Archaea.p__Euryarchaeota.c__Methanobacteria.o__Methanobacteriales.f__Methanobacteriaceae.g__Methanobrevibacter.s__Methanobrevibacter_unclassified_with_k__Bacteria.p__Chlamydiae.c__Chlamydiia.o__Chlamydiales.f__Chlamydiaceae.g__Chlamydia.s__Chlamydia_pecorum	0.731536	0	10	-0.0933855	0.77	12	0.0246174	0.95	11	0.340381	0.17	12	-0.405227	0.18	11	-0.145112	0.61	12	-0.141145	0.71	12	0.369479	0.19	12	0.230099	0.43	12	0.102956	0.236111	0.721303	0.094196	0.258233	0.512186	0.145451	NA	NA	0.145406	NA	NA	-	-	-
k__Bacteria.p__Actinobacteria.c__Actinobacteria.o__Bifidobacteriales.f__Bifidobacteriaceae.g__Bifidobacterium.s__Bifidobacterium_pseudocatenulatum_with_k__Bacteria.p__Chlamydiae.c__Chlamydiia.o__Chlamydiales.f__Chlamydiaceae.g__Chlamydia.s__Chlamydia_pecorum	0.710777	0.01	10	0.218419	0.45	12	0.155267	0.71	11	-0.0476416	0.82	12	0.0307122	0.93	11	0.221363	0.55	12	-0.351894	0.2	12	-0.112468	0.71	12	0.201829	0.56	12	0.0384065	0.775702	0.98969	0.296585	0.838019	0.477229	0.0769958	NA	NA	0.331045	NA	NA	-	-	-
k__Bacteria.p__Actinobacteria.c__Actinobacteria.o__Coriobacteriales.f__Coriobacteriaceae.g__Olsenella.s__Olsenella_unclassified_with_k__Bacteria.p__Chlamydiae.c__Chlamydiia.o__Chlamydiales.f__Chlamydiaceae.g__Chlamydia.s__Chlamydia_pecorum	-0.64263	0.02	10	-0.31761	0.36	12	0.0231596	0.95	11	-0.481708	0.08	12	-0.284713	0.38	11	0.0334857	0.93	12	0.0958062	0.73	12	0.741608	0.01	12	0.0982181	0.79	12	0.196801	0.00892774	0.985503	0.315611	0.49241	0.110588	NA	0.026244	NA	NA	NA	0.174278	-	-	-
k__Bacteria.p__Bacteroidetes.c__Bacteroidia.o__Bacteroidales.f__Bacteroidaceae.g__Bacteroides.s__Bacteroides_oleiciplenus_with_k__Bacteria.p__Chlamydiae.c__Chlamydiia.o__Chlamydiales.f__Chlamydiaceae.g__Chlamydia.s__Chlamydia_pecorum	-0.224344	0.61	10	0.811028	0	12	0.0729292	0.86	11	-0.00686317	1	12	-0.0519988	0.89	11	0.14098	0.63	12	-0.278109	0.32	12	0.114224	0.67	12	0.126686	0.75	12	0.825483	0.0279052	0.989079	0.0149503	0.914473	0.608644	NA	0.0603801	NA	0.0383792	NA	NA	-	-	-
k__Bacteria.p__Bacteroidetes.c__Bacteroidia.o__Bacteroidales.f__Bacteroidaceae.g__Bacteroides.s__Bacteroides_ovatus_with_k__Bacteria.p__Chlamydiae.c__Chlamydiia.o__Chlamydiales.f__Chlamydiaceae.g__Chlamydia.s__Chlamydia_pecorum	-0.629321	0.04	10	0.399177	0.16	12	0.00810228	0.99	11	0.122532	0.71	12	0.0899584	0.82	11	0.107396	0.76	12	0.0418886	0.94	12	-0.695303	0.01	12	0.0198876	0.98	12	0.17889	0.019183	0.974335	0.0681281	0.997704	0.093263	NA	0.0458035	NA	NA	NA	0.155621	-	-	-
k__Bacteria.p__Bacteroidetes.c__Bacteroidia.o__Bacteroidales.f__Bacteroidaceae.g__Bacteroides.s__Bacteroides_plebeius_with_k__Bacteria.p__Chlamydiae.c__Chlamydiia.o__Chlamydiales.f__Chlamydiaceae.g__Chlamydia.s__Chlamydia_pecorum	-0.0161185	0.97	10	-0.25925	0.38	12	-0.152395	0.76	11	0.125544	0.74	12	0.147858	0.77	11	-0.10448	0.82	12	0.0133433	0.95	12	-0.715359	0.01	12	0.174511	0.65	12	0.953844	0.0926245	0.757949	0.884914	0.841066	0.0489317	NA	0.137992	NA	NA	NA	0.10028	-	-	-
k__Bacteria.p__Bacteroidetes.c__Bacteroidia.o__Bacteroidales.f__Bacteroidaceae.g__Bacteroides.s__Bacteroides_sp_1_1_6_with_k__Bacteria.p__Chlamydiae.c__Chlamydiia.o__Chlamydiales.f__Chlamydiaceae.g__Chlamydia.s__Chlamydia_pecorum	0.0904465	0.88	10	0.189853	0.57	12	-0.253758	0.45	11	0.0600604	0.86	12	-0.138238	0.74	11	0.201374	0.55	12	0.899683	0	12	-0.139785	0.69	12	-0.00294571	1	12	0.00361425	0.72281	0.634147	0.629732	0.778437	0.00076205	0.0126274	NA	NA	NA	NA	0.00421107	-	-	control
k__Bacteria.p__Bacteroidetes.c__Bacteroidia.o__Bacteroidales.f__Porphyromonadaceae.g__Odoribacter.s__Odoribacter_splanchnicus_with_k__Bacteria.p__Chlamydiae.c__Chlamydiia.o__Chlamydiales.f__Chlamydiaceae.g__Chlamydia.s__Chlamydia_pecorum	0.296624	0.37	10	0.244121	0.35	12	-0.0082244	0.99	11	0.407279	0.14	12	-0.170743	0.74	11	0.106734	0.79	12	0.896931	0.01	12	-0.214795	0.5	12	0.0155988	0.96	12	0.0338279	0.554767	0.968247	0.803615	0.458686	0.000610464	0.0701554	NA	NA	NA	NA	0.00374151	-	-	control
k__Bacteria.p__Bacteroidetes.c__Bacteroidia.o__Bacteroidales.f__Porphyromonadaceae.g__Odoribacter.s__Odoribacter_unclassified_with_k__Bacteria.p__Chlamydiae.c__Chlamydiia.o__Chlamydiales.f__Chlamydiaceae.g__Chlamydia.s__Chlamydia_pecorum	-0.202204	0.59	10	-0.0494526	0.89	12	-0.0431831	0.94	11	-0.555075	0.05	12	0.0719007	0.8	11	0.110252	0.72	12	-0.895437	0	12	0.20894	0.56	12	0.0351617	0.9	12	0.0380375	0.857133	0.951046	0.939544	0.218538	0.000560297	0.0764381	NA	NA	NA	NA	0.00359898	-	-	control
k__Bacteria.p__Bacteroidetes.c__Bacteroidia.o__Bacteroidales.f__Porphyromonadaceae.g__Parabacteroides.s__Parabacteroides_goldsteinii_with_k__Bacteria.p__Chlamydiae.c__Chlamydiia.o__Chlamydiales.f__Chlamydiaceae.g__Chlamydia.s__Chlamydia_pecorum	-0.0528317	0.9	10	0.144981	0.68	12	0.0737453	0.88	11	0.943133	0	12	-0.0603178	0.91	11	0.112253	0.69	12	-0.133365	0.69	12	-0.262419	0.35	12	0.10191	0.85	12	4.43904e-05	0.679108	0.99663	0.92453	0.000134432	0.728019	0.000934419	NA	NA	NA	0.0019722	NA	-	control	-
k__Bacteria.p__Bacteroidetes.c__Bacteroidia.o__Bacteroidales.f__Prevotellaceae.g__Prevotella.s__Prevotella_multisaccharivorax_with_k__Bacteria.p__Chlamydiae.c__Chlamydiia.o__Chlamydiales.f__Chlamydiaceae.g__Chlamydia.s__Chlamydia_pecorum	0.804031	0.01	10	-0.0319558	0.9	12	-0.0202803	0.95	11	0.120616	0.76	12	0.00282604	0.99	11	0.0980686	0.69	12	-0.251324	0.38	12	-0.129302	0.65	12	-0.208558	0.54	12	0.0219971	0.959738	0.802558	0.0406897	0.967675	0.963511	0.0506054	NA	NA	0.0794298	NA	NA	-	-	-
k__Bacteria.p__Bacteroidetes.c__Bacteroidia.o__Bacteroidales.f__Rikenellaceae.g__Alistipes.s__Alistipes_indistinctus_with_k__Bacteria.p__Chlamydiae.c__Chlamydiia.o__Chlamydiales.f__Chlamydiaceae.g__Chlamydia.s__Chlamydia_pecorum	0.0632753	0.9	10	-0.0682934	0.85	12	0.0275745	0.9	11	-0.259938	0.47	12	-0.146312	0.83	11	-0.100972	0.72	12	0.928246	0	12	0.0830915	0.83	12	0.151173	0.64	12	9.99514e-05	0.888575	0.86521	0.962619	0.937346	0.000900282	0.00140101	NA	NA	NA	NA	0.00481849	-	-	control
k__Bacteria.p__Bacteroidetes.c__Bacteroidia.o__Bacteroidales.f__Rikenellaceae.g__Alistipes.s__Alistipes_sp_AP11_with_k__Bacteria.p__Chlamydiae.c__Chlamydiia.o__Chlamydiales.f__Chlamydiaceae.g__Chlamydia.s__Chlamydia_pecorum	-0.0350958	0.94	10	0.391781	0.17	12	0.12219	0.72	11	-0.101963	0.8	12	-0.0398461	0.95	11	0.0809727	0.81	12	0.923447	0	12	-0.0660882	0.83	12	0.15077	0.69	12	0.000278944	0.52462	0.988685	0.656511	0.924861	0.000556961	0.00220964	NA	NA	NA	NA	0.00359898	-	-	control
k__Bacteria.p__Actinobacteria.c__Actinobacteria.o__Bifidobacteriales.f__Bifidobacteriaceae.g__Bifidobacterium.s__Bifidobacterium_angulatum_with_k__Bacteria.p__Firmicutes.c__Bacilli.o__Bacillales.f__Bacillaceae.g__Anoxybacillus.s__Anoxybacillus_flavithermus	0.0919604	0.83	10	0.294691	0.35	12	0.905433	0	11	0.144241	0.64	12	0.114942	0.77	11	-0.0523816	0.9	12	0.0431854	0.94	12	0.255203	0.39	12	0.0173062	0.97	12	0.976834	0.921984	0.00165867	0.0107976	0.903818	0.851129	NA	NA	0.00857796	0.0302012	NA	NA	RFT	-	-
k__Bacteria.p__Actinobacteria.c__Actinobacteria.o__Bifidobacteriales.f__Bifidobacteriaceae.g__Bifidobacterium.s__Bifidobacterium_angulatum_with_k__Bacteria.p__Firmicutes.c__Bacilli.o__Bacillales.f__Bacillaceae.g__Geobacillus.s__Geobacillus_kaustophilus	0.0338439	0.97	10	0.172762	0.55	12	0.920483	0	11	0.228024	0.44	12	-0.0910457	0.79	11	0.098107	0.76	12	0.150491	0.65	12	0.205035	0.59	12	-0.0321632	0.97	12	0.925437	0.799639	0.00114836	0.00281232	0.800522	0.867658	NA	NA	0.00678151	0.013046	NA	NA	RFT	-	-
k__Bacteria.p__Bacteroidetes.c__Bacteroidia.o__Bacteroidales.f__Porphyromonadaceae.g__Coprobacter.s__Coprobacter_fastidiosus_with_k__Bacteria.p__Firmicutes.c__Bacilli.o__Bacillales.f__Bacillaceae.g__Geobacillus.s__Geobacillus_kaustophilus	0.028693	0.96	10	-0.249496	0.45	12	0.642033	0.01	11	-0.291376	0.28	12	-0.232666	0.48	11	-0.406071	0.11	12	-0.0752367	0.8	12	-0.0224474	0.96	12	-0.242622	0.42	12	0.793241	0.862147	0.0323354	0.102063	0.919228	0.882779	NA	NA	0.0684108	0.155249	NA	NA	-	-	-
k__Bacteria.p__Bacteroidetes.c__Bacteroidia.o__Bacteroidales.f__Prevotellaceae.g__Prevotella.s__Prevotella_ruminicola_with_k__Bacteria.p__Firmicutes.c__Bacilli.o__Bacillales.f__Bacillaceae.g__Geobacillus.s__Geobacillus_kaustophilus	0.0515423	0.85	10	-0.0591409	0.88	12	0.774836	0	11	0.150579	0.72	12	0.0858031	0.85	11	0.267405	0.4	12	0.103554	0.83	12	0.128591	0.76	12	0.238601	0.49	12	0.980404	0.916535	0.190222	0.0536435	0.924727	0.951621	NA	NA	0.237846	0.0981719	NA	NA	-	-	-
k__Bacteria.p__Firmicutes.c__Bacilli.o__Bacillales.f__Bacillaceae.g__Anoxybacillus.s__Anoxybacillus_flavithermus_with_k__Bacteria.p__Firmicutes.c__Bacilli.o__Bacillales.f__Bacillaceae.g__Geobacillus.s__Geobacillus_kaustophilus	0.207029	0.63	10	0.331643	0.22	12	0.923111	0	11	0.127654	0.75	12	0.0918466	0.7	11	0.184265	0.57	12	0.170508	0.61	12	0.24575	0.43	12	0.232602	0.45	12	0.986755	0.872028	0.00443621	0.0090096	0.980811	0.984255	NA	NA	0.0176239	0.0268	NA	NA	RFT	-	-
k__Bacteria.p__Actinobacteria.c__Actinobacteria.o__Bifidobacteriales.f__Bifidobacteriaceae.g__Bifidobacterium.s__Bifidobacterium_angulatum_with_k__Bacteria.p__Firmicutes.c__Bacilli.o__Bacillales.f__Bacillaceae.g__Geobacillus.s__Geobacillus_unclassified	0.224296	0.55	10	0.238665	0.43	12	0.917925	0	11	0.156901	0.68	12	0.119644	0.72	11	-0.0317054	0.94	12	0.16831	0.62	12	0.168791	0.67	12	0.0254321	0.96	12	0.989391	0.96776	0.000997602	0.00838469	0.913795	0.939087	NA	NA	0.00650675	0.0253434	NA	NA	RFT	-	-
k__Bacteria.p__Firmicutes.c__Bacilli.o__Bacillales.f__Bacillaceae.g__Anoxybacillus.s__Anoxybacillus_flavithermus_with_k__Bacteria.p__Firmicutes.c__Bacilli.o__Bacillales.f__Bacillaceae.g__Geobacillus.s__Geobacillus_unclassified	0.0875928	0.81	10	0.17405	0.61	12	0.920144	0	11	0.259239	0.4	12	0.198992	0.57	11	0.154602	0.73	12	0.177288	0.57	12	0.303179	0.3	12	0.157064	0.67	12	0.939679	0.953707	0.00339509	0.00354464	0.973198	0.938579	NA	NA	0.01481	0.0141658	NA	NA	RFT	-	-
k__Bacteria.p__Firmicutes.c__Bacilli.o__Bacillales.f__Bacillaceae.g__Geobacillus.s__Geobacillus_kaustophilus_with_k__Bacteria.p__Firmicutes.c__Bacilli.o__Bacillales.f__Bacillaceae.g__Geobacillus.s__Geobacillus_unclassified	0.0832069	0.83	10	0.187138	0.53	12	0.928664	0.01	11	0.157108	0.63	12	0.140741	0.76	11	0.241691	0.44	12	0.280853	0.32	12	0.22999	0.5	12	0.320026	0.26	12	0.91612	0.98204	0.00589132	0.00231842	0.972656	0.978745	NA	NA	0.021544	0.011936	NA	NA	RFT	-	-
k__Bacteria.p__Bacteroidetes.c__Bacteroidia.o__Bacteroidales.f__Rikenellaceae.g__Alistipes.s__Alistipes_onderdonkii_with_k__Bacteria.p__Firmicutes.c__Bacilli.o__Lactobacillales.f__Enterococcaceae.g__Enterococcus.s__Enterococcus_cecorum	-0.459188	0.15	10	-0.583957	0.01	12	-0.168204	0.73	11	-0.229113	0.52	12	-0.373805	0.2	11	-0.234846	0.41	12	-0.104214	0.81	12	0.00775082	0.97	12	-0.275222	0.38	12	0.735432	0.353593	0.97319	0.584972	0.934302	0.824661	NA	0.384779	NA	0.605656	NA	NA	-	-	-
k__Bacteria.p__Bacteroidetes.c__Bacteroidia.o__Bacteroidales.f__Bacteroidaceae.g__Bacteroides.s__Bacteroides_dorei_with_k__Bacteria.p__Firmicutes.c__Bacilli.o__Lactobacillales.f__Enterococcaceae.g__Enterococcus.s__Enterococcus_durans	0.147605	0.74	10	0.123676	0.73	12	-0.635842	0.01	11	-0.0820763	0.82	12	-0.263649	0.37	11	-0.233731	0.38	12	0.0886912	0.84	12	0.0943538	0.81	12	0.0655012	0.84	12	0.887647	0.66978	0.238879	0.123051	0.915698	0.997872	NA	NA	0.280242	0.17496	NA	NA	-	-	-
k__Bacteria.p__Bacteroidetes.c__Bacteroidia.o__Bacteroidales.f__Bacteroidaceae.g__Bacteroides.s__Bacteroides_oleiciplenus_with_k__Bacteria.p__Firmicutes.c__Bacilli.o__Lactobacillales.f__Enterococcaceae.g__Enterococcus.s__Enterococcus_durans	0.0247433	0.95	10	0.0549676	0.93	12	0.892313	0	11	0.214178	0.47	12	0.125981	0.72	11	0.139782	0.77	12	0.19198	0.48	12	0.247153	0.44	12	0.0629362	0.91	12	0.919463	0.914241	0.00728688	0.00571671	0.979307	0.918772	NA	NA	0.0249754	0.0190625	NA	NA	RFT	-	-
k__Bacteria.p__Bacteroidetes.c__Bacteroidia.o__Bacteroidales.f__Porphyromonadaceae.g__Barnesiella.s__Barnesiella_intestinihominis_with_k__Bacteria.p__Firmicutes.c__Bacilli.o__Lactobacillales.f__Enterococcaceae.g__Enterococcus.s__Enterococcus_durans	-0.0349375	0.95	10	0.0188106	0.93	12	-0.798668	0.01	11	-0.183767	0.59	12	0.0767743	0.81	11	-0.3437	0.32	12	-0.337566	0.23	12	-0.106376	0.76	12	-0.186778	0.65	12	0.819398	0.92684	0.144809	0.041786	0.667521	0.869889	NA	NA	0.198375	0.0814001	NA	NA	-	-	-
k__Bacteria.p__Bacteroidetes.c__Bacteroidia.o__Bacteroidales.f__Bacteroidaceae.g__Bacteroides.s__Bacteroides_fluxus_with_k__Bacteria.p__Firmicutes.c__Bacilli.o__Lactobacillales.f__Enterococcaceae.g__Enterococcus.s__Enterococcus_faecalis	-0.379388	0.21	10	0.693748	0	12	-0.45801	0.19	11	0.133984	0.62	12	-0.0400264	0.9	11	-0.110317	0.74	12	0.0448373	0.9	12	0.0463854	0.9	12	0.111311	0.7	12	0.537292	0.117804	0.453498	0.00815064	0.866596	0.98696	NA	0.166445	NA	0.0247959	NA	NA	RMT	-	-
k__Bacteria.p__Bacteroidetes.c__Bacteroidia.o__Bacteroidales.f__Bacteroidaceae.g__Bacteroides.s__Bacteroides_stercoris_with_k__Bacteria.p__Firmicutes.c__Bacilli.o__Lactobacillales.f__Enterococcaceae.g__Enterococcus.s__Enterococcus_faecalis	-0.140315	0.7	10	-0.618113	0.01	12	-0.249701	0.46	11	-0.25357	0.44	12	-0.247414	0.46	11	-0.452628	0.09	12	0.0291521	0.94	12	0.322627	0.33	12	0.189858	0.64	12	0.827906	0.080366	0.34205	0.456287	0.853614	0.810425	NA	0.126069	NA	0.482551	NA	NA	-	-	-
k__Bacteria.p__Bacteroidetes.c__Bacteroidia.o__Bacteroidales.f__Bacteroidaceae.g__Bacteroides.s__Bacteroides_coprophilus_with_k__Bacteria.p__Firmicutes.c__Bacilli.o__Lactobacillales.f__Enterococcaceae.g__Enterococcus.s__Enterococcus_faecium	0.145631	0.77	10	-0.82861	0	12	0.0648508	0.92	11	0.163355	0.66	12	0.0396827	0.96	11	-0.0367409	0.94	12	-0.37979	0.21	12	-0.282045	0.35	12	0.0577728	0.9	12	0.409341	0.0312069	0.972068	0.00937846	0.911125	0.598295	NA	0.0644746	NA	0.0275057	NA	NA	RMT	-	-
k__Bacteria.p__Bacteroidetes.c__Bacteroidia.o__Bacteroidales.f__Bacteroidaceae.g__Bacteroides.s__Bacteroides_uniformis_with_k__Bacteria.p__Firmicutes.c__Bacilli.o__Lactobacillales.f__Enterococcaceae.g__Enterococcus.s__Enterococcus_faecium	0.342342	0.28	10	0.380068	0.16	12	0.116119	0.78	11	0.259268	0.41	12	0.166518	0.54	11	0.355232	0.24	12	-0.0921515	0.79	12	-0.674241	0	12	0.159003	0.66	12	0.623725	0.0238629	0.85052	0.826727	0.915877	0.0979011	NA	0.0537375	NA	NA	NA	0.159911	-	-	-
k__Bacteria.p__Firmicutes.c__Bacilli.o__Lactobacillales.f__Enterococcaceae.g__Enterococcus.s__Enterococcus_faecalis_with_k__Bacteria.p__Firmicutes.c__Bacilli.o__Lactobacillales.f__Enterococcaceae.g__Enterococcus.s__Enterococcus_faecium	-0.156273	0.74	10	0.670243	0.01	12	-0.121391	0.72	11	0.220074	0.52	12	0.151702	0.75	11	0.29578	0.33	12	-0.229831	0.48	12	-0.0924303	0.78	12	0.0888704	0.79	12	0.58861	0.141399	0.679399	0.07891	0.951988	0.789671	NA	0.189977	NA	0.128143	NA	NA	-	-	-
k__Bacteria.p__Bacteroidetes.c__Bacteroidia.o__Bacteroidales.f__Bacteroidaceae.g__Bacteroides.s__Bacteroides_clarus_with_k__Bacteria.p__Firmicutes.c__Bacilli.o__Lactobacillales.f__Lactobacillaceae.g__Lactobacillus.s__Lactobacillus_amylovorus	0.736998	0	10	0.481189	0.11	12	-0.171535	0.58	11	0.120566	0.76	12	-0.167706	0.65	11	-0.0543518	0.91	12	0.115742	0.77	12	0.358784	0.16	12	0.00137041	1	12	0.179797	0.32886	0.93555	0.0891791	0.832679	0.718531	0.220684	NA	NA	0.140653	NA	NA	-	-	-
k__Bacteria.p__Bacteroidetes.c__Bacteroidia.o__Bacteroidales.f__Bacteroidaceae.g__Bacteroides.s__Bacteroides_coprophilus_with_k__Bacteria.p__Firmicutes.c__Bacilli.o__Lactobacillales.f__Lactobacillaceae.g__Lactobacillus.s__Lactobacillus_amylovorus	0.41145	0.32	10	-0.37871	0.25	12	0.173051	0.57	11	-0.437957	0.14	12	-0.0924369	0.81	11	0.0172661	0.96	12	-0.618298	0.02	12	-0.357034	0.24	12	-0.602931	0	12	0.0587613	0.786893	0.151848	0.22523	0.558263	0.711011	NA	NA	0.203459	NA	NA	0.725334	-	-	-
k__Bacteria.p__Bacteroidetes.c__Bacteroidia.o__Bacteroidales.f__Bacteroidaceae.g__Bacteroides.s__Bacteroides_dorei_with_k__Bacteria.p__Firmicutes.c__Bacilli.o__Lactobacillales.f__Lactobacillaceae.g__Lactobacillus.s__Lactobacillus_amylovorus	0.352034	0.25	10	-0.187625	0.61	12	0.229249	0.5	11	0.00392738	1	12	0.692074	0.01	11	-0.33686	0.26	12	-0.522014	0.08	12	0.208791	0.58	12	-0.0278107	0.97	12	0.157688	0.0981347	0.48246	0.49761	0.0410292	0.227496	NA	0.144481	NA	NA	0.0862835	NA	-	-	-
k__Bacteria.p__Bacteroidetes.c__Bacteroidia.o__Bacteroidales.f__Bacteroidaceae.g__Bacteroides.s__Bacteroides_nordii_with_k__Bacteria.p__Firmicutes.c__Bacilli.o__Lactobacillales.f__Lactobacillaceae.g__Lactobacillus.s__Lactobacillus_amylovorus	-0.782164	0.01	10	-0.0441767	0.95	12	-0.31802	0.38	11	0.365996	0.18	12	-0.102113	0.86	11	0.00434493	0.99	12	0.12124	0.78	12	0.0510306	0.87	12	-0.0273666	0.96	12	0.0118229	0.949817	0.754143	0.127516	0.566959	0.951097	0.0315028	NA	NA	0.178066	NA	NA	-	-	-
k__Bacteria.p__Bacteroidetes.c__Bacteroidia.o__Bacteroidales.f__Bacteroidaceae.g__Bacteroides.s__Bacteroides_plebeius_with_k__Bacteria.p__Firmicutes.c__Bacilli.o__Lactobacillales.f__Lactobacillaceae.g__Lactobacillus.s__Lactobacillus_amylovorus	0.54172	0.1	10	-0.26882	0.3	12	0.124609	0.79	11	-0.934128	0	12	0.455195	0.11	11	-0.12418	0.73	12	0.155566	0.62	12	0.191856	0.6	12	0.373153	0.16	12	4.01989e-06	0.277988	0.548058	0.215941	1.79564e-05	0.866055	0.000338474	NA	NA	NA	0.00069671	NA	-	-	-
k__Bacteria.p__Bacteroidetes.c__Bacteroidia.o__Bacteroidales.f__Bacteroidaceae.g__Bacteroides.s__Bacteroides_vulgatus_with_k__Bacteria.p__Firmicutes.c__Bacilli.o__Lactobacillales.f__Lactobacillaceae.g__Lactobacillus.s__Lactobacillus_amylovorus	-0.729469	0.04	10	-0.348683	0.23	12	-0.243087	0.4	11	0.0491846	0.88	12	-0.365287	0.22	11	0.429246	0.1	12	-0.759123	0	12	-0.398049	0.2	12	-0.170138	0.65	12	0.0512321	0.992362	0.267142	0.376867	0.222756	0.201914	0.0919774	NA	NA	NA	NA	0.258649	-	-	-
k__Bacteria.p__Bacteroidetes.c__Bacteroidia.o__Bacteroidales.f__Bacteroidaceae.g__Bacteroides.s__Bacteroides_xylanisolvens_with_k__Bacteria.p__Firmicutes.c__Bacilli.o__Lactobacillales.f__Lactobacillaceae.g__Lactobacillus.s__Lactobacillus_amylovorus	-0.548369	0.07	10	-0.00902472	0.95	12	-0.541116	0.1	11	0.158923	0.72	12	-0.252791	0.39	11	0.355877	0.21	12	-0.624446	0.04	12	-0.572047	0.01	12	-0.0102426	0.98	12	0.126573	0.390571	0.12966	0.361376	0.421834	0.244881	NA	0.415723	NA	NA	NA	0.296748	-	-	-
k__Bacteria.p__Bacteroidetes.c__Bacteroidia.o__Bacteroidales.f__Porphyromonadaceae.g__Parabacteroides.s__Parabacteroides_merdae_with_k__Bacteria.p__Firmicutes.c__Bacilli.o__Lactobacillales.f__Lactobacillaceae.g__Lactobacillus.s__Lactobacillus_amylovorus	-0.299506	0.39	10	-0.416308	0.12	12	-0.169109	0.69	11	-0.675287	0.01	12	0.565687	0.06	11	-0.24577	0.49	12	-0.569552	0.11	12	-0.353679	0.22	12	0.272859	0.28	12	0.593219	0.0473001	0.482332	0.854445	0.0104122	0.130459	0.600349	NA	NA	NA	0.0310763	NA	-	-	-
k__Bacteria.p__Bacteroidetes.c__Bacteroidia.o__Bacteroidales.f__Prevotellaceae.g__Prevotella.s__Prevotella_copri_with_k__Bacteria.p__Firmicutes.c__Bacilli.o__Lactobacillales.f__Lactobacillaceae.g__Lactobacillus.s__Lactobacillus_amylovorus	0.02824	0.96	10	-0.15822	0.6	12	-0.128809	0.74	11	-0.732157	0.01	12	-0.638026	0.02	11	0.183065	0.62	12	-0.456356	0.11	12	-0.498675	0.1	12	-0.00792455	0.95	12	0.161762	0.456292	0.806014	0.926178	0.0401019	0.452123	0.20451	NA	NA	NA	0.0852207	NA	-	-	-
k__Bacteria.p__Bacteroidetes.c__Bacteroidia.o__Bacteroidales.f__Prevotellaceae.g__Prevotella.s__Prevotella_stercorea_with_k__Bacteria.p__Firmicutes.c__Bacilli.o__Lactobacillales.f__Lactobacillaceae.g__Lactobacillus.s__Lactobacillus_amylovorus	-0.00968562	0.99	10	-0.02357	0.93	12	-0.170632	0.7	11	-0.622744	0.01	12	0.252578	0.42	11	-0.297281	0.38	12	-0.194323	0.57	12	-0.230876	0.53	12	-0.213169	0.54	12	0.314571	0.596591	0.960526	0.937726	0.126089	0.996706	0.345331	NA	NA	NA	0.182888	NA	-	-	-
k__Bacteria.p__Bacteroidetes.c__Bacteroidia.o__Bacteroidales.f__Rikenellaceae.g__Alistipes.s__Alistipes_finegoldii_with_k__Bacteria.p__Firmicutes.c__Bacilli.o__Lactobacillales.f__Lactobacillaceae.g__Lactobacillus.s__Lactobacillus_amylovorus	-0.178491	0.71	10	0.275197	0.36	12	0.0578334	0.83	11	-0.697279	0	12	0.522298	0.09	11	-0.359671	0.23	12	0.160585	0.58	12	0.230857	0.42	12	0.265109	0.45	12	0.0878935	0.748355	0.375758	0.654976	0.0110026	0.972353	0.132391	NA	NA	NA	0.0322189	NA	-	-	-
k__Bacteria.p__Bacteroidetes.c__Bacteroidia.o__Bacteroidales.f__Rikenellaceae.g__Alistipes.s__Alistipes_onderdonkii_with_k__Bacteria.p__Firmicutes.c__Bacilli.o__Lactobacillales.f__Lactobacillaceae.g__Lactobacillus.s__Lactobacillus_amylovorus	-0.0432481	0.95	10	0.0946706	0.77	12	0.324754	0.34	11	-0.426603	0.14	12	0.706426	0	11	-0.201632	0.56	12	0.0636805	0.82	12	0.432351	0.07	12	0.309552	0.32	12	0.513757	0.271131	0.433997	0.754582	0.0150378	0.692183	NA	0.307657	NA	NA	0.0408019	NA	-	RMT	-
k__Bacteria.p__Bacteroidetes.c__Bacteroidia.o__Bacteroidales.f__Rikenellaceae.g__Alistipes.s__Alistipes_putredinis_with_k__Bacteria.p__Firmicutes.c__Bacilli.o__Lactobacillales.f__Lactobacillaceae.g__Lactobacillus.s__Lactobacillus_amylovorus	-0.858583	0.01	10	-0.0128743	0.97	12	-0.342754	0.27	11	0.179677	0.51	12	0.326749	0.31	11	-0.406451	0.19	12	0.181312	0.57	12	-0.387334	0.28	12	0.0703277	0.85	12	0.00430232	0.304222	0.520447	0.0360709	0.236507	0.411016	0.0143282	NA	NA	0.0716293	NA	NA	-	-	-
k__Archaea.p__Euryarchaeota.c__Methanobacteria.o__Methanobacteriales.f__Methanobacteriaceae.g__Methanobrevibacter.s__Methanobrevibacter_unclassified_with_k__Bacteria.p__Firmicutes.c__Bacilli.o__Lactobacillales.f__Lactobacillaceae.g__Lactobacillus.s__Lactobacillus_animalis	0.100005	0.78	10	0.173696	0.63	12	0.0258017	0.95	11	-0.0576633	0.84	12	-0.0376996	0.88	11	-0.291419	0.33	12	-0.835002	0	12	-0.0565745	0.93	12	0.272528	0.35	12	0.0134774	0.862993	0.467786	0.953619	0.829105	0.00429961	0.0348097	NA	NA	NA	NA	0.0158397	-	-	-
k__Bacteria.p__Bacteroidetes.c__Bacteroidia.o__Bacteroidales.f__Bacteroidaceae.g__Bacteroides.s__Bacteroides_caccae_with_k__Bacteria.p__Firmicutes.c__Bacilli.o__Lactobacillales.f__Lactobacillaceae.g__Lactobacillus.s__Lactobacillus_animalis	-0.337876	0.25	10	0.147415	0.6	12	-0.00765813	0.98	11	0.00632534	0.97	12	-0.196253	0.54	11	0.42687	0.17	12	0.953568	0.01	12	0.576278	0.01	12	-0.0813674	0.8	12	6.11907e-06	0.205262	0.469768	0.604691	0.380151	0.000160781	0.000347667	0.248013	NA	NA	NA	0.00173196	-	-	-
k__Bacteria.p__Bacteroidetes.c__Bacteroidia.o__Bacteroidales.f__Bacteroidaceae.g__Bacteroides.s__Bacteroides_fluxus_with_k__Bacteria.p__Firmicutes.c__Bacilli.o__Lactobacillales.f__Lactobacillaceae.g__Lactobacillus.s__Lactobacillus_animalis	0.225724	0.51	10	-0.082386	0.83	12	-0.0582136	0.95	11	0.116547	0.82	12	0.0712612	0.86	11	-0.171339	0.65	12	0.243758	0.53	12	-0.775698	0	12	0.207807	0.52	12	0.956449	0.0433882	0.705996	0.79804	0.805148	0.00824129	NA	0.0812151	NA	NA	NA	0.0273958	-	-	RMT
k__Bacteria.p__Bacteroidetes.c__Bacteroidia.o__Bacteroidales.f__Bacteroidaceae.g__Bacteroides.s__Bacteroides_plebeius_with_k__Bacteria.p__Firmicutes.c__Bacilli.o__Lactobacillales.f__Lactobacillaceae.g__Lactobacillus.s__Lactobacillus_animalis	0.0590899	0.92	10	0.0235378	0.96	12	-0.177294	0.64	11	0.28433	0.34	12	-0.384345	0.18	11	-0.217675	0.54	12	-0.119848	0.7	12	-0.78458	0	12	-0.129966	0.69	12	0.680283	0.06978	0.981709	0.878454	0.322571	0.0739836	NA	0.114257	NA	NA	NA	0.132547	-	-	-
k__Bacteria.p__Bacteroidetes.c__Bacteroidia.o__Bacteroidales.f__Bacteroidaceae.g__Bacteroides.s__Bacteroides_thetaiotaomicron_with_k__Bacteria.p__Firmicutes.c__Bacilli.o__Lactobacillales.f__Lactobacillaceae.g__Lactobacillus.s__Lactobacillus_animalis	0.100842	0.71	10	0.0787413	0.78	12	0.125016	0.77	11	0.0994482	0.78	12	0.299183	0.4	11	0.196567	0.51	12	0.197252	0.59	12	0.0912551	0.73	12	-0.861715	0	12	0.971898	0.870592	0.00179568	0.995378	0.911771	0.00184329	NA	NA	0.00907927	NA	NA	0.00808578	-	-	RFT
k__Bacteria.p__Bacteroidetes.c__Bacteroidia.o__Bacteroidales.f__Rikenellaceae.g__Alistipes.s__Alistipes_unclassified_with_k__Bacteria.p__Firmicutes.c__Bacilli.o__Lactobacillales.f__Lactobacillaceae.g__Lactobacillus.s__Lactobacillus_animalis	0.118538	0.83	10	0.128913	0.68	12	0.0916164	0.81	11	0.376988	0.18	12	0.37798	0.17	11	0.427552	0.12	12	-0.122442	0.74	12	0.643734	0.01	12	-0.110501	0.7	12	0.544299	0.40104	0.475335	0.996856	0.989528	0.0971384	NA	0.425316	NA	NA	NA	0.159399	-	-	-
k__Bacteria.p__Bacteroidetes.c__Bacteroidia.o__Bacteroidales.f__Bacteroidaceae.g__Bacteroides.s__Bacteroides_oleiciplenus_with_k__Bacteria.p__Firmicutes.c__Bacilli.o__Lactobacillales.f__Lactobacillaceae.g__Lactobacillus.s__Lactobacillus_helveticus	0.231229	0.52	10	-0.170371	0.56	12	0.90518	0	11	0.161518	0.55	12	0.226744	0.45	11	0.136963	0.79	12	0.33136	0.23	12	0.136137	0.68	12	0.0523054	0.9	12	0.927857	0.680047	0.00415418	0.00187619	0.98088	0.81616	NA	NA	0.0169661	0.0105269	NA	NA	-	-	-
k__Bacteria.p__Bacteroidetes.c__Bacteroidia.o__Bacteroidales.f__Porphyromonadaceae.g__Barnesiella.s__Barnesiella_intestinihominis_with_k__Bacteria.p__Firmicutes.c__Bacilli.o__Lactobacillales.f__Lactobacillaceae.g__Lactobacillus.s__Lactobacillus_helveticus	-0.104062	0.81	10	0.505911	0.05	12	-0.79772	0	11	-0.217797	0.54	12	-0.0676402	0.9	11	-0.338962	0.28	12	-0.241374	0.41	12	-0.276107	0.37	12	-0.378406	0.13	12	0.957379	0.181568	0.239966	0.00304407	0.841779	0.945099	NA	NA	0.28114	0.0134857	NA	NA	-	-	-
k__Bacteria.p__Firmicutes.c__Bacilli.o__Lactobacillales.f__Enterococcaceae.g__Enterococcus.s__Enterococcus_durans_with_k__Bacteria.p__Firmicutes.c__Bacilli.o__Lactobacillales.f__Lactobacillaceae.g__Lactobacillus.s__Lactobacillus_helveticus	-0.0155947	0.97	10	-0.0846608	0.8	12	0.891351	0	11	0.0954336	0.84	12	-0.046186	0.83	11	0.102035	0.7	12	0.211931	0.62	12	0.16559	0.68	12	0.0827676	0.81	12	0.899562	0.848737	0.00713986	0.00281053	0.943135	0.960481	NA	NA	0.0245679	0.013046	NA	NA	RFT	-	-
k__Bacteria.p__Firmicutes.c__Bacilli.o__Lactobacillales.f__Lactobacillaceae.g__Lactobacillus.s__Lactobacillus_fermentum_with_k__Bacteria.p__Firmicutes.c__Bacilli.o__Lactobacillales.f__Lactobacillaceae.g__Lactobacillus.s__Lactobacillus_helveticus	0.143967	0.74	10	0.909605	0	12	0.0752315	0.83	11	0.0743506	0.8	12	0.295491	0.43	11	0.277831	0.38	12	0.127156	0.73	12	0.0907969	0.84	12	0.135788	0.66	12	0.988821	0.00484297	0.904228	0.0034851	0.866703	0.99475	NA	0.016637	NA	0.0141658	NA	NA	RMT	-	-
k__Bacteria.p__Actinobacteria.c__Actinobacteria.o__Coriobacteriales.f__Coriobacteriaceae.g__Collinsella.s__Collinsella_aerofaciens_with_k__Bacteria.p__Firmicutes.c__Bacilli.o__Lactobacillales.f__Lactobacillaceae.g__Lactobacillus.s__Lactobacillus_johnsonii	0.160416	0.73	10	0.626257	0.03	12	-0.40018	0.19	11	-0.409833	0.18	12	-0.744504	0	11	0.01348	0.96	12	0.506126	0.1	12	-0.653285	0.03	12	-0.0195694	0.95	12	0.106051	0.000496831	0.61088	0.0580172	0.134098	0.0173069	NA	0.00414499	NA	NA	0.190586	NA	-	-	-
k__Bacteria.p__Actinobacteria.c__Actinobacteria.o__Coriobacteriales.f__Coriobacteriaceae.g__Collinsella.s__Collinsella_unclassified_with_k__Bacteria.p__Firmicutes.c__Bacilli.o__Lactobacillales.f__Lactobacillaceae.g__Lactobacillus.s__Lactobacillus_johnsonii	0.202266	0.54	10	0.134361	0.75	12	-0.0581198	0.94	11	0.237157	0.55	12	-0.0778275	0.81	11	-0.0955098	0.8	12	4.16881e-05	1	12	0.916745	0	12	0.0289492	0.94	12	0.861289	0.00089898	0.963947	0.866434	0.726518	0.00071432	NA	0.00608498	NA	NA	NA	0.00406504	-	-	RMT
k__Bacteria.p__Bacteroidetes.c__Bacteroidia.o__Bacteroidales.f__Rikenellaceae.g__Alistipes.s__Alistipes_onderdonkii_with_k__Bacteria.p__Firmicutes.c__Bacilli.o__Lactobacillales.f__Lactobacillaceae.g__Lactobacillus.s__Lactobacillus_johnsonii	-0.269601	0.49	10	-0.700696	0	12	0.423856	0.14	11	-0.329592	0.31	12	-0.105707	0.74	11	0.169425	0.59	12	0.501625	0.08	12	-0.31731	0.32	12	0.123794	0.68	12	0.114929	0.265013	0.769606	0.024778	0.551939	0.174922	NA	0.30228	NA	0.0541912	NA	NA	-	-	-
k__Bacteria.p__Bacteroidetes.c__Bacteroidia.o__Bacteroidales.f__Rikenellaceae.g__Alistipes.s__Alistipes_senegalensis_with_k__Bacteria.p__Firmicutes.c__Bacilli.o__Lactobacillales.f__Lactobacillaceae.g__Lactobacillus.s__Lactobacillus_johnsonii	-0.314625	0.31	10	-0.317236	0.26	12	0.0651665	0.91	11	0.37476	0.19	12	-0.0208698	0.96	11	0.323348	0.22	12	-0.311419	0.36	12	-0.892338	0	12	0.106106	0.76	12	0.226918	0.00827693	0.831118	0.663013	0.657483	0.00339969	NA	0.025002	NA	NA	NA	0.0129737	-	-	-
k__Bacteria.p__Firmicutes.c__Bacilli.o__Bacillales.f__Bacillaceae.g__Anoxybacillus.s__Anoxybacillus_unclassified_with_k__Bacteria.p__Firmicutes.c__Bacilli.o__Lactobacillales.f__Lactobacillaceae.g__Lactobacillus.s__Lactobacillus_johnsonii	0.94293	0	10	0.0938365	0.84	12	-0.0726197	0.85	11	-0.026843	0.93	12	-0.146448	0.67	11	0.109564	0.71	12	0.0924799	0.79	12	0.237525	0.49	12	0.036593	0.97	12	0.000509513	0.722381	0.931281	0.000482654	0.868358	0.90341	0.00330008	NA	NA	0.00513917	NA	NA	control	-	-
k__Bacteria.p__Firmicutes.c__Bacilli.o__Lactobacillales.f__Lactobacillaceae.g__Lactobacillus.s__Lactobacillus_amylovorus_with_k__Bacteria.p__Firmicutes.c__Bacilli.o__Lactobacillales.f__Lactobacillaceae.g__Lactobacillus.s__Lactobacillus_johnsonii	0.407729	0.22	10	0.199693	0.43	12	0.808644	0.01	11	0.62913	0.01	12	0.296324	0.33	11	0.155551	0.64	12	-0.0124232	0.96	12	-0.349961	0.21	12	-0.261412	0.37	12	0.276437	0.319779	0.0142441	0.150018	0.43968	0.74162	0.31243	NA	0.0393966	0.197982	0.471911	NA	-	-	-
k__Bacteria.p__Firmicutes.c__Bacilli.o__Lactobacillales.f__Lactobacillaceae.g__Lactobacillus.s__Lactobacillus_animalis_with_k__Bacteria.p__Firmicutes.c__Bacilli.o__Lactobacillales.f__Lactobacillaceae.g__Lactobacillus.s__Lactobacillus_johnsonii	0.29039	0.33	10	-0.154919	0.67	12	-0.233958	0.48	11	0.0344184	0.97	12	-0.0806252	0.83	11	0.0828105	0.83	12	0.498199	0.08	12	-0.102472	0.8	12	0.663791	0	12	0.55372	0.987113	0.0876445	0.538513	0.942508	0.142208	NA	NA	0.137836	NA	NA	0.204423	-	-	-
k__Bacteria.p__Actinobacteria.c__Actinobacteria.o__Bifidobacteriales.f__Bifidobacteriaceae.g__Bifidobacterium.s__Bifidobacterium_pseudolongum_with_k__Bacteria.p__Firmicutes.c__Bacilli.o__Lactobacillales.f__Lactobacillaceae.g__Lactobacillus.s__Lactobacillus_mucosae	0.301337	0.42	10	0.930438	0	12	-0.0186716	0.99	11	0.285946	0.36	12	0.072627	0.89	11	0.150044	0.65	12	0.0488732	0.95	12	0.113012	0.79	12	-0.00970752	0.97	12	0.831665	0.000723615	0.922762	0.00116349	0.897432	0.966397	NA	0.00528239	NA	0.00825903	NA	NA	-	-	-
k__Bacteria.p__Actinobacteria.c__Actinobacteria.o__Bifidobacteriales.f__Bifidobacteriaceae.g__Bifidobacterium.s__Bifidobacterium_thermophilum_with_k__Bacteria.p__Firmicutes.c__Bacilli.o__Lactobacillales.f__Lactobacillaceae.g__Lactobacillus.s__Lactobacillus_mucosae	0.11028	0.74	10	0.916625	0	12	0.133254	0.77	11	0.256999	0.41	12	0.00187595	1	11	0.030486	0.98	12	-0.145913	0.64	12	0.292811	0.32	12	0.120554	0.67	12	0.68047	0.00244351	0.972506	0.00282836	0.835608	0.632199	NA	0.0108107	NA	0.013055	NA	NA	RMT	-	-
k__Bacteria.p__Actinobacteria.c__Actinobacteria.o__Coriobacteriales.f__Coriobacteriaceae.g__Eggerthella.s__Eggerthella_unclassified_with_k__Bacteria.p__Firmicutes.c__Bacilli.o__Lactobacillales.f__Lactobacillaceae.g__Lactobacillus.s__Lactobacillus_mucosae	0.359818	0.25	10	0.889357	0	12	0.173527	0.64	11	0.163552	0.59	12	0.282938	0.37	11	0.252509	0.43	12	0.165423	0.64	12	0.115487	0.73	12	0.162127	0.66	12	0.894167	0.0117019	0.976679	0.0225412	0.96377	0.992721	NA	0.032034	NA	0.0511406	NA	NA	-	-	-
k__Bacteria.p__Actinobacteria.c__Actinobacteria.o__Coriobacteriales.f__Coriobacteriaceae.g__Eggerthella.s__Eggerthella_unclassified_with_k__Bacteria.p__Firmicutes.c__Bacilli.o__Lactobacillales.f__Lactobacillaceae.g__Lactobacillus.s__Lactobacillus_reuteri	-0.0180357	0.97	10	0.0596133	0.82	12	-0.893827	0	11	-0.0251188	0.93	12	0.0905386	0.85	11	0.0317455	0.93	12	-0.273332	0.39	12	-0.319136	0.23	12	-0.118086	0.72	12	0.824933	0.615898	0.00426673	0.00319711	0.971934	0.895379	NA	NA	0.0171849	0.0136727	NA	NA	RFT	-	-
k__Bacteria.p__Bacteroidetes.c__Bacteroidia.o__Bacteroidales.f__Bacteroidaceae.g__Bacteroides.s__Bacteroides_clarus_with_k__Bacteria.p__Firmicutes.c__Bacilli.o__Lactobacillales.f__Lactobacillaceae.g__Lactobacillus.s__Lactobacillus_reuteri	0.829889	0.01	10	0.243696	0.43	12	-0.206626	0.52	11	-0.0662175	0.9	12	-0.254349	0.4	11	-0.195959	0.59	12	0.0809167	0.82	12	0.369669	0.21	12	0.244929	0.49	12	0.0284373	0.379004	0.545472	0.0234983	0.919024	0.808397	0.0609268	NA	NA	0.0525486	NA	NA	-	-	-
k__Bacteria.p__Bacteroidetes.c__Bacteroidia.o__Bacteroidales.f__Bacteroidaceae.g__Bacteroides.s__Bacteroides_fragilis_with_k__Bacteria.p__Firmicutes.c__Bacilli.o__Lactobacillales.f__Lactobacillaceae.g__Lactobacillus.s__Lactobacillus_reuteri	-0.0635053	0.85	10	-0.136643	0.7	12	0.0278518	0.95	11	0.549046	0.02	12	-0.241054	0.46	11	0.267251	0.35	12	0.755895	0.01	12	0.562139	0.09	12	0.310081	0.22	12	0.111417	0.132008	0.813908	0.943703	0.204235	0.368346	0.153175	NA	NA	NA	NA	0.411368	-	-	-
k__Bacteria.p__Bacteroidetes.c__Bacteroidia.o__Bacteroidales.f__Bacteroidaceae.g__Bacteroides.s__Bacteroides_xylanisolvens_with_k__Bacteria.p__Firmicutes.c__Bacilli.o__Lactobacillales.f__Lactobacillaceae.g__Lactobacillus.s__Lactobacillus_reuteri	-0.424174	0.2	10	-0.0753688	0.86	12	-0.476519	0.11	11	0.109203	0.74	12	-0.460412	0.09	11	0.261188	0.45	12	-0.569268	0.06	12	-0.623163	0.01	12	-0.211344	0.56	12	0.253628	0.371853	0.260594	0.614986	0.256536	0.502075	NA	0.401656	NA	NA	NA	0.534082	-	-	-
k__Bacteria.p__Bacteroidetes.c__Bacteroidia.o__Bacteroidales.f__Porphyromonadaceae.g__Odoribacter.s__Odoribacter_unclassified_with_k__Bacteria.p__Firmicutes.c__Bacilli.o__Lactobacillales.f__Lactobacillaceae.g__Lactobacillus.s__Lactobacillus_reuteri	0.0965732	0.83	10	-0.514146	0.06	12	0.0834588	0.87	11	0.689704	0	12	-0.102076	0.78	11	0.340811	0.28	12	-0.327692	0.27	12	-0.397294	0.15	12	0.169406	0.58	12	0.0393432	0.62209	0.847687	0.29562	0.147116	0.395911	0.0775807	NA	NA	NA	0.202995	NA	-	-	-
k__Bacteria.p__Bacteroidetes.c__Bacteroidia.o__Bacteroidales.f__Prevotellaceae.g__Prevotella.s__Prevotella_copri_with_k__Bacteria.p__Firmicutes.c__Bacilli.o__Lactobacillales.f__Lactobacillaceae.g__Lactobacillus.s__Lactobacillus_reuteri	0.0299384	0.94	10	-0.335876	0.26	12	-0.495183	0.1	11	-0.609427	0.04	12	-0.841707	0	11	-0.058641	0.84	12	-0.277938	0.35	12	-0.339198	0.28	12	-0.402132	0.19	12	0.332614	0.119605	0.574743	0.533708	0.0539592	0.956389	NA	0.168176	NA	NA	0.104086	NA	-	-	-
k__Bacteria.p__Bacteroidetes.c__Bacteroidia.o__Bacteroidales.f__Rikenellaceae.g__Alistipes.s__Alistipes_shahii_with_k__Bacteria.p__Firmicutes.c__Bacilli.o__Lactobacillales.f__Lactobacillaceae.g__Lactobacillus.s__Lactobacillus_reuteri	0.28162	0.37	10	-0.142822	0.69	12	-0.202552	0.59	11	0.242258	0.44	12	-0.388491	0.19	11	0.0911926	0.86	12	-0.547951	0.06	12	-0.635976	0.01	12	0.3117	0.31	12	0.106519	0.434086	0.553854	0.58408	0.37382	0.0461087	NA	0.454855	NA	NA	NA	0.0964091	-	-	-
k__Bacteria.p__Firmicutes.c__Bacilli.o__Lactobacillales.f__Lactobacillaceae.g__Lactobacillus.s__Lactobacillus_amylovorus_with_k__Bacteria.p__Firmicutes.c__Bacilli.o__Lactobacillales.f__Lactobacillaceae.g__Lactobacillus.s__Lactobacillus_reuteri	0.843572	0	10	0.531111	0.05	12	0.871602	0	11	0.736513	0.01	12	0.681841	0.04	11	-0.00713648	0.99	12	0.821669	0	12	0.810949	0	12	0.194782	0.59	12	0.826432	0.520117	0.0124775	0.24833	0.0908304	0.0670964	0.828399	0.533516	0.036351	0.29122	0.148701	0.125769	-	-	-
k__Bacteria.p__Firmicutes.c__Bacilli.o__Lactobacillales.f__Lactobacillaceae.g__Lactobacillus.s__Lactobacillus_johnsonii_with_k__Bacteria.p__Firmicutes.c__Bacilli.o__Lactobacillales.f__Lactobacillaceae.g__Lactobacillus.s__Lactobacillus_reuteri	0.433515	0.17	10	0.617242	0.07	12	0.570338	0.05	11	0.716423	0.02	12	0.71969	0.01	11	0.774387	0	12	0.263678	0.29	12	-0.369883	0.28	12	0.36072	0.09	12	0.394376	0.0137547	0.379215	0.874998	0.953014	0.212748	NA	0.0364275	0.406169	NA	0.955477	NA	-	-	-
k__Bacteria.p__Actinobacteria.c__Actinobacteria.o__Bifidobacteriales.f__Bifidobacteriaceae.g__Bifidobacterium.s__Bifidobacterium_pseudolongum_with_k__Bacteria.p__Firmicutes.c__Bacilli.o__Lactobacillales.f__Lactobacillaceae.g__Lactobacillus.s__Lactobacillus_salivarius	0.101985	0.76	10	0.897277	0	12	0.112198	0.79	11	0.179858	0.66	12	0.199124	0.58	11	0.0947416	0.73	12	-0.261796	0.49	12	-0.0161892	0.98	12	-0.0572543	0.91	12	0.601294	0.00356531	0.926266	0.00593057	0.972308	0.848505	NA	0.0138285	NA	0.0194981	NA	NA	RMT	-	-
k__Bacteria.p__Actinobacteria.c__Actinobacteria.o__Bifidobacteriales.f__Bifidobacteriaceae.g__Bifidobacterium.s__Bifidobacterium_thermophilum_with_k__Bacteria.p__Firmicutes.c__Bacilli.o__Lactobacillales.f__Lactobacillaceae.g__Lactobacillus.s__Lactobacillus_salivarius	0.0767186	0.8	10	0.918464	0.01	12	0.0750008	0.89	11	0.253732	0.48	12	-0.010115	0.94	11	-0.255364	0.37	12	-0.124228	0.8	12	0.197396	0.52	12	0.0669834	0.84	12	0.717145	0.00147247	0.722898	0.00173817	0.543404	0.786538	NA	0.00796969	NA	0.0101603	NA	NA	RMT	-	-
k__Bacteria.p__Actinobacteria.c__Actinobacteria.o__Coriobacteriales.f__Coriobacteriaceae.g__Eggerthella.s__Eggerthella_unclassified_with_k__Bacteria.p__Firmicutes.c__Bacilli.o__Lactobacillales.f__Lactobacillaceae.g__Lactobacillus.s__Lactobacillus_salivarius	-0.0512679	0.95	10	0.884971	0	12	0.149873	0.64	11	0.101861	0.85	12	0.295336	0.44	11	0.257838	0.38	12	0.277314	0.33	12	0.27765	0.34	12	0.207965	0.55	12	0.797712	0.0276762	0.973424	0.00586368	0.905243	0.983745	NA	0.0601597	NA	0.0194144	NA	NA	RMT	-	-
k__Bacteria.p__Firmicutes.c__Bacilli.o__Lactobacillales.f__Lactobacillaceae.g__Lactobacillus.s__Lactobacillus_mucosae_with_k__Bacteria.p__Firmicutes.c__Bacilli.o__Lactobacillales.f__Lactobacillaceae.g__Lactobacillus.s__Lactobacillus_salivarius	0.151258	0.7	10	0.915357	0	12	0.064639	0.82	11	0.166928	0.56	12	0.176531	0.55	11	0.0511143	0.93	12	0.257595	0.41	12	0.320897	0.28	12	0.147042	0.72	12	0.969953	0.00660825	0.975772	0.00258009	0.956952	0.924757	NA	0.020974	NA	0.0124624	NA	NA	RMT	-	-
k__Bacteria.p__Firmicutes.c__Bacilli.o__Lactobacillales.f__Lactobacillaceae.g__Lactobacillus.s__Lactobacillus_fermentum_with_k__Bacteria.p__Firmicutes.c__Bacilli.o__Lactobacillales.f__Lactobacillaceae.g__Lactobacillus.s__Lactobacillus_vaginalis	0.181824	0.7	10	0.879494	0	12	0.0232151	0.94	11	0.146178	0.66	12	0.0670189	0.85	11	0.316012	0.37	12	0.129893	0.73	12	0.317138	0.38	12	0.168195	0.61	12	0.994308	0.015624	0.821767	0.00982645	0.858123	0.905956	NA	0.0396713	NA	0.0282435	NA	NA	RMT	-	-
k__Bacteria.p__Firmicutes.c__Bacilli.o__Lactobacillales.f__Lactobacillaceae.g__Lactobacillus.s__Lactobacillus_helveticus_with_k__Bacteria.p__Firmicutes.c__Bacilli.o__Lactobacillales.f__Lactobacillaceae.g__Lactobacillus.s__Lactobacillus_vaginalis	0.0463119	0.94	10	0.88097	0	12	-0.0171034	0.96	11	0.0235046	0.96	12	0.22426	0.5	11	0.123526	0.69	12	0.191776	0.54	12	0.241447	0.42	12	0.170229	0.55	12	0.927388	0.0214907	0.922521	0.00515572	0.915095	0.98696	NA	0.0498038	NA	0.0175669	NA	NA	RMT	-	-
k__Bacteria.p__Bacteroidetes.c__Bacteroidia.o__Bacteroidales.f__Bacteroidaceae.g__Bacteroides.s__Bacteroides_clarus_with_k__Bacteria.p__Firmicutes.c__Bacilli.o__Lactobacillales.f__Streptococcaceae.g__Lactococcus.s__Lactococcus_garvieae	-0.108503	0.76	10	0.773781	0	12	-0.183165	0.7	11	-0.172823	0.52	12	0.0368832	0.94	11	-0.0191669	0.95	12	0.0082719	0.99	12	-0.0881685	0.82	12	0.237798	0.46	12	0.925983	0.0356603	0.67161	0.0197918	0.90132	0.770707	NA	0.0708419	NA	0.0469491	NA	NA	RMT	-	-
k__Bacteria.p__Bacteroidetes.c__Bacteroidia.o__Bacteroidales.f__Bacteroidaceae.g__Bacteroides.s__Bacteroides_massiliensis_with_k__Bacteria.p__Firmicutes.c__Bacilli.o__Lactobacillales.f__Streptococcaceae.g__Lactococcus.s__Lactococcus_garvieae	0.0337007	0.98	10	0.617391	0.01	12	-0.0898723	0.75	11	0.331863	0.25	12	0.0936229	0.84	11	0.357527	0.2	12	0.224519	0.52	12	0.344125	0.26	12	0.137019	0.76	12	0.825485	0.429384	0.633076	0.19715	0.820994	0.894974	NA	0.450468	NA	0.241162	NA	NA	-	-	-
k__Bacteria.p__Actinobacteria.c__Actinobacteria.o__Bifidobacteriales.f__Bifidobacteriaceae.g__Bifidobacterium.s__Bifidobacterium_pseudolongum_with_k__Bacteria.p__Firmicutes.c__Bacilli.o__Lactobacillales.f__Streptococcaceae.g__Lactococcus.s__Lactococcus_lactis	-0.0558736	0.93	10	-0.869444	0	12	0.142829	0.67	11	0.216219	0.54	12	0.238524	0.57	11	0.30128	0.28	12	0.183526	0.61	12	-0.205413	0.52	12	0.243901	0.46	12	0.842722	0.00343015	0.941808	0.00433328	0.980117	0.575481	NA	0.0135352	NA	0.0159854	NA	NA	RMT	-	-
k__Bacteria.p__Actinobacteria.c__Actinobacteria.o__Bifidobacteriales.f__Bifidobacteriaceae.g__Bifidobacterium.s__Bifidobacterium_thermophilum_with_k__Bacteria.p__Firmicutes.c__Bacilli.o__Lactobacillales.f__Streptococcaceae.g__Lactococcus.s__Lactococcus_lactis	-0.440913	0.18	10	-0.876733	0	12	-0.0339327	0.9	11	0.148387	0.64	12	-0.242632	0.49	11	-0.0854291	0.77	12	0.17122	0.58	12	-0.131657	0.71	12	-0.365771	0.27	12	0.362044	0.016751	0.732607	0.0201625	0.711259	0.497131	NA	0.0415691	NA	0.0474679	NA	NA	-	-	-
k__Bacteria.p__Actinobacteria.c__Actinobacteria.o__Coriobacteriales.f__Coriobacteriaceae.g__Eggerthella.s__Eggerthella_unclassified_with_k__Bacteria.p__Firmicutes.c__Bacilli.o__Lactobacillales.f__Streptococcaceae.g__Lactococcus.s__Lactococcus_lactis	0.0785082	0.87	10	-0.818307	0	12	0.0495733	0.92	11	0.106217	0.77	12	0.303064	0.34	11	0.244952	0.49	12	-0.378371	0.15	12	0.115979	0.77	12	-0.0399512	0.88	12	0.496466	0.00397195	0.820583	0.0157268	0.908081	0.534467	NA	0.0144645	NA	0.039827	NA	NA	RMT	-	-
k__Bacteria.p__Bacteroidetes.c__Bacteroidia.o__Bacteroidales.f__Bacteroidaceae.g__Bacteroides.s__Bacteroides_clarus_with_k__Bacteria.p__Firmicutes.c__Bacilli.o__Lactobacillales.f__Streptococcaceae.g__Lactococcus.s__Lactococcus_lactis	0.623605	0.06	10	0.166861	0.63	12	0.433416	0.13	11	-0.142808	0.72	12	-0.22399	0.57	11	-0.0526362	0.89	12	0.0576611	0.87	12	-0.618553	0.01	12	-0.584976	0.09	12	0.201754	0.166405	0.0642997	0.532931	0.936881	0.180501	NA	0.211569	NA	NA	NA	0.238979	-	-	-
k__Bacteria.p__Bacteroidetes.c__Bacteroidia.o__Bacteroidales.f__Bacteroidaceae.g__Bacteroides.s__Bacteroides_coprocola_with_k__Bacteria.p__Firmicutes.c__Bacilli.o__Lactobacillales.f__Streptococcaceae.g__Lactococcus.s__Lactococcus_lactis	0.387277	0.26	10	-0.118264	0.75	12	0.136673	0.67	11	0.1766	0.6	12	-0.196943	0.58	11	-0.247117	0.51	12	-0.51226	0.09	12	-0.261092	0.38	12	-0.671131	0.01	12	0.115285	0.951507	0.142239	0.577305	0.612122	0.510907	NA	NA	0.196393	NA	NA	0.541475	-	-	-
k__Bacteria.p__Bacteroidetes.c__Bacteroidia.o__Bacteroidales.f__Bacteroidaceae.g__Bacteroides.s__Bacteroides_massiliensis_with_k__Bacteria.p__Firmicutes.c__Bacilli.o__Lactobacillales.f__Streptococcaceae.g__Lactococcus.s__Lactococcus_lactis	0.465886	0.13	10	0.595845	0	12	0.48215	0.13	11	0.127687	0.72	12	0.226579	0.61	11	0.215878	0.59	12	-0.240633	0.55	12	0.23098	0.57	12	-0.307785	0.35	12	0.328196	0.545776	0.208886	0.920569	0.972857	0.443202	NA	0.557876	NA	0.923526	NA	NA	-	-	-
k__Bacteria.p__Bacteroidetes.c__Bacteroidia.o__Bacteroidales.f__Bacteroidaceae.g__Bacteroides.s__Bacteroides_plebeius_with_k__Bacteria.p__Firmicutes.c__Bacilli.o__Lactobacillales.f__Streptococcaceae.g__Lactococcus.s__Lactococcus_lactis	0.650927	0.02	10	-0.218356	0.53	12	0.240415	0.42	11	0.241092	0.48	12	-0.374272	0.17	11	-0.215411	0.46	12	0.0154781	0.97	12	0.0889497	0.82	12	-0.756584	0	12	0.309814	0.598151	0.0359189	0.139933	0.388839	0.0383805	NA	NA	0.0736927	NA	NA	0.0850569	-	-	-
k__Bacteria.p__Bacteroidetes.c__Bacteroidia.o__Bacteroidales.f__Bacteroidaceae.g__Bacteroides.s__Bacteroides_stercoris_with_k__Bacteria.p__Firmicutes.c__Bacilli.o__Lactobacillales.f__Streptococcaceae.g__Lactococcus.s__Lactococcus_lactis	0.380088	0.23	10	0.0148642	0.95	12	0.357189	0.24	11	0.0578003	0.87	12	-0.402366	0.19	11	-0.426692	0.06	12	-0.254138	0.47	12	0.301503	0.44	12	-0.7959	0.01	12	0.423168	0.313537	0.0107881	0.677894	0.478515	0.01168	NA	NA	0.032853	NA	NA	0.0354989	-	-	-
k__Bacteria.p__Bacteroidetes.c__Bacteroidia.o__Bacteroidales.f__Bacteroidaceae.g__Bacteroides.s__Bacteroides_thetaiotaomicron_with_k__Bacteria.p__Firmicutes.c__Bacilli.o__Lactobacillales.f__Streptococcaceae.g__Lactococcus.s__Lactococcus_lactis	0.212487	0.61	10	-0.0600328	0.88	12	0.0935692	0.84	11	0.173339	0.59	12	0.358317	0.21	11	0.0908832	0.89	12	-0.127684	0.7	12	-0.925643	0	12	0.00191482	1	12	0.740418	6.5304e-05	0.976177	0.85831	0.837095	0.000626772	NA	0.00121716	NA	NA	NA	0.00376974	-	-	RMT
k__Bacteria.p__Bacteroidetes.c__Bacteroidia.o__Bacteroidales.f__Bacteroidaceae.g__Bacteroides.s__Bacteroides_uniformis_with_k__Bacteria.p__Firmicutes.c__Bacilli.o__Lactobacillales.f__Streptococcaceae.g__Lactococcus.s__Lactococcus_lactis	-0.198675	0.57	10	-0.0469786	0.93	12	0.677987	0	11	0.244038	0.34	12	-0.00755762	0.98	11	0.336899	0.21	12	-0.654942	0.01	12	0.133732	0.77	12	-0.416629	0.11	12	0.089654	0.921774	0.029472	0.0904699	0.752131	0.143649	0.134083	NA	0.0653771	0.141994	NA	0.205774	-	-	-
k__Bacteria.p__Bacteroidetes.c__Bacteroidia.o__Bacteroidales.f__Porphyromonadaceae.g__Barnesiella.s__Barnesiella_intestinihominis_with_k__Bacteria.p__Firmicutes.c__Bacilli.o__Lactobacillales.f__Streptococcaceae.g__Lactococcus.s__Lactococcus_lactis	-0.280663	0.41	10	0.0857788	0.89	12	0.672847	0	11	-0.159705	0.7	12	0.106603	0.79	11	-0.36902	0.16	12	0.155926	0.64	12	0.110046	0.79	12	-0.142111	0.61	12	0.647431	0.998437	0.0343601	0.090177	0.595994	0.790585	NA	NA	0.0715018	0.141772	NA	NA	-	-	-
k__Bacteria.p__Bacteroidetes.c__Bacteroidia.o__Bacteroidales.f__Porphyromonadaceae.g__Coprobacter.s__Coprobacter_fastidiosus_with_k__Bacteria.p__Firmicutes.c__Bacilli.o__Lactobacillales.f__Streptococcaceae.g__Lactococcus.s__Lactococcus_lactis	-0.582315	0.1	10	0.147814	0.63	12	0.452871	0.12	11	-0.127893	0.7	12	-0.347251	0.31	11	-0.32174	0.31	12	0.151455	0.7	12	-0.901086	0	12	0.0247921	0.93	12	0.262826	0.00201325	0.238626	0.0743723	0.867421	0.000611128	NA	0.00958782	NA	NA	NA	0.00374151	-	-	RMT
k__Bacteria.p__Bacteroidetes.c__Bacteroidia.o__Bacteroidales.f__Porphyromonadaceae.g__Odoribacter.s__Odoribacter_unclassified_with_k__Bacteria.p__Firmicutes.c__Bacilli.o__Lactobacillales.f__Streptococcaceae.g__Lactococcus.s__Lactococcus_lactis	0.48038	0.11	10	0.195282	0.64	12	0.371419	0.2	11	0.0702679	0.9	12	0.110342	0.81	11	-0.0934749	0.8	12	-0.755914	0	12	0.0980407	0.84	12	0.111956	0.76	12	0.0071413	0.974226	0.608319	0.806223	0.902891	0.0279356	0.0210982	NA	NA	NA	NA	0.0677201	-	-	-
k__Bacteria.p__Bacteroidetes.c__Bacteroidia.o__Bacteroidales.f__Prevotellaceae.g__Prevotella.s__Prevotella_copri_with_k__Bacteria.p__Firmicutes.c__Bacilli.o__Lactobacillales.f__Streptococcaceae.g__Lactococcus.s__Lactococcus_lactis	0.00290091	1	10	-0.231702	0.52	12	0.314986	0.31	11	0.0568895	0.89	12	0.195493	0.67	11	0.229927	0.46	12	-0.719714	0	12	0.0708555	0.84	12	0.0559791	0.91	12	0.0778907	0.650531	0.850384	0.511397	0.924729	0.0592227	0.121655	NA	NA	NA	NA	0.114542	-	-	-
k__Bacteria.p__Bacteroidetes.c__Bacteroidia.o__Bacteroidales.f__Prevotellaceae.g__Prevotella.s__Prevotella_stercorea_with_k__Bacteria.p__Firmicutes.c__Bacilli.o__Lactobacillales.f__Streptococcaceae.g__Lactococcus.s__Lactococcus_lactis	-0.0919696	0.88	10	-0.00333683	0.99	12	0.030073	0.95	11	0.198171	0.49	12	-0.040411	0.93	11	-0.250332	0.31	12	-0.516168	0.1	12	0.00582427	0.98	12	-0.570841	0	12	0.256026	0.995014	0.370906	0.970931	0.625288	0.316304	NA	NA	0.399038	NA	NA	0.364241	-	-	-
k__Bacteria.p__Bacteroidetes.c__Bacteroidia.o__Bacteroidales.f__Rikenellaceae.g__Alistipes.s__Alistipes_putredinis_with_k__Bacteria.p__Firmicutes.c__Bacilli.o__Lactobacillales.f__Streptococcaceae.g__Lactococcus.s__Lactococcus_lactis	-0.816844	0.01	10	0.086392	0.88	12	0.765765	0	11	-0.149848	0.61	12	0.00727368	0.99	11	-0.356159	0.26	12	0.00200074	1	12	0.0767599	0.84	12	-0.147931	0.64	12	0.052196	0.984545	0.010212	0.000165486	0.732876	0.88763	0.09331	NA	0.0320852	0.00307558	NA	NA	-	-	-
k__Bacteria.p__Bacteroidetes.c__Bacteroidia.o__Bacteroidales.f__Rikenellaceae.g__Alistipes.s__Alistipes_sp_AP11_with_k__Bacteria.p__Firmicutes.c__Bacilli.o__Lactobacillales.f__Streptococcaceae.g__Lactococcus.s__Lactococcus_lactis	0.28926	0.4	10	0.0129718	0.92	12	-0.163836	0.69	11	0.142893	0.72	12	0.036177	0.91	11	0.313565	0.4	12	0.632193	0.01	12	0.23019	0.5	12	-0.110672	0.84	12	0.420026	0.876776	0.531598	0.66743	0.833636	0.188278	0.440975	NA	NA	NA	NA	0.24612	-	-	-
k__Bacteria.p__Bacteroidetes.c__Bacteroidia.o__Bacteroidales.f__Rikenellaceae.g__Alistipes.s__Alistipes_unclassified_with_k__Bacteria.p__Firmicutes.c__Bacilli.o__Lactobacillales.f__Streptococcaceae.g__Lactococcus.s__Lactococcus_lactis	-0.131	0.75	10	0.225756	0.49	12	0.686455	0.01	11	0.208477	0.48	12	0.284164	0.41	11	0.453818	0.06	12	-0.356086	0.3	12	-0.153947	0.69	12	0.564066	0.02	12	0.461185	0.598512	0.768936	0.159315	0.832593	0.0780791	NA	NA	0.77336	0.206759	NA	NA	-	-	-
k__Bacteria.p__Firmicutes.c__Bacilli.o__Lactobacillales.f__Lactobacillaceae.g__Lactobacillus.s__Lactobacillus_amylovorus_with_k__Bacteria.p__Firmicutes.c__Bacilli.o__Lactobacillales.f__Streptococcaceae.g__Lactococcus.s__Lactococcus_lactis	0.950164	0	10	-0.286407	0.3	12	-0.0821179	0.83	11	-0.108654	0.75	12	-0.46453	0.07	11	0.14153	0.61	12	0.601126	0.07	12	-0.315279	0.26	12	-0.21989	0.41	12	0.000590159	0.900379	0.736182	3.38488e-05	0.410432	0.0580886	0.00354939	NA	NA	0.00155488	NA	NA	control	-	-
k__Bacteria.p__Firmicutes.c__Bacilli.o__Lactobacillales.f__Lactobacillaceae.g__Lactobacillus.s__Lactobacillus_mucosae_with_k__Bacteria.p__Firmicutes.c__Bacilli.o__Lactobacillales.f__Streptococcaceae.g__Lactococcus.s__Lactococcus_lactis	0.0412702	0.97	10	-0.836112	0.01	12	0.0101644	0.99	11	-0.0504266	0.89	12	0.189098	0.59	11	0.0681918	0.84	12	-0.372722	0.3	12	0.0910021	0.8	12	-0.050783	0.86	12	0.64713	0.00472074	0.96857	0.0138945	0.883417	0.574563	NA	0.016281	NA	0.0364681	NA	NA	RMT	-	-
k__Bacteria.p__Firmicutes.c__Bacilli.o__Lactobacillales.f__Lactobacillaceae.g__Lactobacillus.s__Lactobacillus_reuteri_with_k__Bacteria.p__Firmicutes.c__Bacilli.o__Lactobacillales.f__Streptococcaceae.g__Lactococcus.s__Lactococcus_lactis	0.755744	0	10	-0.385084	0.21	12	-0.119506	0.71	11	0.00847894	0.97	12	-0.255441	0.42	11	0.140153	0.7	12	0.451388	0.1	12	-0.350351	0.27	12	-0.205215	0.48	12	0.151174	0.954378	0.744394	0.0166635	0.703134	0.157142	0.194334	NA	NA	0.0414156	NA	NA	control	-	-
k__Bacteria.p__Firmicutes.c__Bacilli.o__Lactobacillales.f__Lactobacillaceae.g__Lactobacillus.s__Lactobacillus_salivarius_with_k__Bacteria.p__Firmicutes.c__Bacilli.o__Lactobacillales.f__Streptococcaceae.g__Lactococcus.s__Lactococcus_lactis	0.0851723	0.81	10	-0.854834	0.01	12	0.106638	0.77	11	0.130173	0.69	12	0.158224	0.62	11	0.0805158	0.85	12	-0.3847	0.19	12	0.17005	0.63	12	-0.108903	0.77	12	0.461829	0.00224266	0.885113	0.00506397	0.986414	0.472368	NA	0.0102321	NA	0.017509	NA	NA	RMT	-	-
k__Bacteria.p__Actinobacteria.c__Actinobacteria.o__Bifidobacteriales.f__Bifidobacteriaceae.g__Bifidobacterium.s__Bifidobacterium_breve_with_k__Bacteria.p__Firmicutes.c__Bacilli.o__Lactobacillales.f__Streptococcaceae.g__Streptococcus.s__Streptococcus_gallolyticus	0.952603	0.01	10	-0.204649	0.44	12	-0.204344	0.58	11	0.161091	0.75	12	0.183689	0.63	11	0.363204	0.14	12	-0.442202	0.13	12	-0.281553	0.38	12	0.238556	0.35	12	1.43712e-05	0.58432	0.454371	2.52105e-05	0.880424	0.286244	0.00052611	NA	NA	0.0015073	NA	NA	control	-	-
k__Bacteria.p__Bacteroidetes.c__Bacteroidia.o__Bacteroidales.f__Bacteroidaceae.g__Bacteroides.s__Bacteroides_coprocola_with_k__Bacteria.p__Firmicutes.c__Bacilli.o__Lactobacillales.f__Streptococcaceae.g__Streptococcus.s__Streptococcus_gallolyticus	0.233212	0.51	10	-0.341652	0.27	12	0.180257	0.69	11	0.20439	0.52	12	-0.146276	0.69	11	-0.218462	0.42	12	-0.678593	0.01	12	0.018025	0.96	12	0.0238037	0.96	12	0.0424585	0.729061	0.701018	0.406381	0.625614	0.115969	0.0811154	NA	NA	NA	NA	0.178785	-	-	-
k__Bacteria.p__Bacteroidetes.c__Bacteroidia.o__Bacteroidales.f__Bacteroidaceae.g__Bacteroides.s__Bacteroides_coprophilus_with_k__Bacteria.p__Firmicutes.c__Bacilli.o__Lactobacillales.f__Streptococcaceae.g__Streptococcus.s__Streptococcus_gallolyticus	-0.0502068	0.91	10	-0.112222	0.73	12	-0.296752	0.43	11	0.23807	0.45	12	0.00138355	1	11	-0.060555	0.9	12	-0.869308	0	12	-0.413754	0.15	12	0.101962	0.82	12	0.00206884	0.634487	0.700833	0.871601	0.795073	0.0090214	0.00840384	NA	NA	NA	NA	0.0290883	-	-	-
k__Bacteria.p__Bacteroidetes.c__Bacteroidia.o__Bacteroidales.f__Bacteroidaceae.g__Bacteroides.s__Bacteroides_dorei_with_k__Bacteria.p__Firmicutes.c__Bacilli.o__Lactobacillales.f__Streptococcaceae.g__Streptococcus.s__Streptococcus_gallolyticus	-0.812356	0	10	-0.311323	0.22	12	-0.17541	0.63	11	-0.268181	0.32	12	-0.474234	0.08	11	-0.318288	0.3	12	0.0406851	0.97	12	-0.0885286	0.81	12	-0.114621	0.72	12	0.0590363	0.677895	0.896472	0.140242	0.875784	0.939308	0.102071	NA	NA	0.188802	NA	NA	-	-	-
k__Bacteria.p__Bacteroidetes.c__Bacteroidia.o__Bacteroidales.f__Bacteroidaceae.g__Bacteroides.s__Bacteroides_faecis_with_k__Bacteria.p__Firmicutes.c__Bacilli.o__Lactobacillales.f__Streptococcaceae.g__Streptococcus.s__Streptococcus_gallolyticus	0.0868467	0.81	10	-0.257958	0.34	12	0.805093	0.01	11	0.150949	0.7	12	0.0486032	0.89	11	0.334758	0.22	12	-0.442462	0.15	12	-0.294163	0.32	12	0.28035	0.47	12	0.352933	0.73419	0.172478	0.0145088	0.819604	0.236275	NA	NA	0.222711	0.0376478	NA	NA	-	-	-
k__Bacteria.p__Bacteroidetes.c__Bacteroidia.o__Bacteroidales.f__Bacteroidaceae.g__Bacteroides.s__Bacteroides_massiliensis_with_k__Bacteria.p__Firmicutes.c__Bacilli.o__Lactobacillales.f__Streptococcaceae.g__Streptococcus.s__Streptococcus_gallolyticus	-0.820619	0	10	-0.242396	0.44	12	0.147432	0.73	11	0.264504	0.47	12	-0.0290092	0.94	11	0.383097	0.21	12	-0.0383758	0.88	12	-0.550286	0.06	12	0.0320717	0.96	12	0.0134097	0.466476	0.723233	0.0361937	0.662806	0.317209	0.0347415	NA	NA	0.0716608	NA	NA	-	-	-
k__Bacteria.p__Bacteroidetes.c__Bacteroidia.o__Bacteroidales.f__Bacteroidaceae.g__Bacteroides.s__Bacteroides_ovatus_with_k__Bacteria.p__Firmicutes.c__Bacilli.o__Lactobacillales.f__Streptococcaceae.g__Streptococcus.s__Streptococcus_gallolyticus	-0.920602	0	10	0.33135	0.22	12	0.279308	0.33	11	-0.0453986	0.95	12	-0.127048	0.74	11	0.243871	0.46	12	0.28314	0.35	12	0.0651212	0.88	12	-6.82904e-05	1	12	0.00046497	0.617859	0.808482	0.000116929	0.711264	0.810514	0.00318296	NA	NA	0.00280929	NA	NA	control	-	-
k__Bacteria.p__Bacteroidetes.c__Bacteroidia.o__Bacteroidales.f__Bacteroidaceae.g__Bacteroides.s__Bacteroides_stercoris_with_k__Bacteria.p__Firmicutes.c__Bacilli.o__Lactobacillales.f__Streptococcaceae.g__Streptococcus.s__Streptococcus_gallolyticus	-0.381187	0.34	10	0.566009	0.01	12	0.019928	0.97	11	-0.279022	0.32	12	-0.191396	0.59	11	-0.411754	0.18	12	-0.300052	0.37	12	-0.327191	0.27	12	0.228244	0.47	12	0.97229	0.0824275	0.349295	0.10916	0.878194	0.393504	NA	0.12871	NA	0.160769	NA	NA	-	-	-
k__Bacteria.p__Bacteroidetes.c__Bacteroidia.o__Bacteroidales.f__Bacteroidaceae.g__Bacteroides.s__Bacteroides_thetaiotaomicron_with_k__Bacteria.p__Firmicutes.c__Bacilli.o__Lactobacillales.f__Streptococcaceae.g__Streptococcus.s__Streptococcus_gallolyticus	-0.831979	0.01	10	0.34933	0.19	12	0.0708368	0.86	11	0.130758	0.73	12	0.342193	0.23	11	0.120871	0.73	12	-0.0503643	0.95	12	0.0530204	0.9	12	0.23534	0.56	12	0.0198699	0.756625	0.93721	0.00557951	0.863441	0.823046	0.0469957	NA	NA	0.0188058	NA	NA	control	-	-
k__Bacteria.p__Bacteroidetes.c__Bacteroidia.o__Bacteroidales.f__Porphyromonadaceae.g__Odoribacter.s__Odoribacter_unclassified_with_k__Bacteria.p__Firmicutes.c__Bacilli.o__Lactobacillales.f__Streptococcaceae.g__Streptococcus.s__Streptococcus_gallolyticus	-0.101566	0.78	10	0.0468921	0.96	12	0.017958	0.98	11	-0.0450391	0.87	12	0.146434	0.69	11	-0.0652838	0.84	12	-0.548946	0.01	12	-0.584848	0.05	12	0.044903	0.9	12	0.419846	0.175685	0.970855	0.95399	0.891609	0.239921	0.440975	NA	NA	NA	NA	0.293664	-	-	-
k__Bacteria.p__Bacteroidetes.c__Bacteroidia.o__Bacteroidales.f__Porphyromonadaceae.g__Parabacteroides.s__Parabacteroides_distasonis_with_k__Bacteria.p__Firmicutes.c__Bacilli.o__Lactobacillales.f__Streptococcaceae.g__Streptococcus.s__Streptococcus_gallolyticus	-0.935093	0	10	-0.336027	0.31	12	-0.436085	0.1	11	0.194263	0.48	12	0.148539	0.68	11	-0.160792	0.81	12	-0.139549	0.58	12	0.126232	0.75	12	0.15231	0.63	12	0.000426489	0.496816	0.441317	0.0154425	0.712881	0.788264	0.00299253	NA	NA	0.0394268	NA	NA	control	-	-
k__Bacteria.p__Bacteroidetes.c__Bacteroidia.o__Bacteroidales.f__Prevotellaceae.g__Prevotella.s__Prevotella_stercorea_with_k__Bacteria.p__Firmicutes.c__Bacilli.o__Lactobacillales.f__Streptococcaceae.g__Streptococcus.s__Streptococcus_gallolyticus	-0.458055	0.12	10	0.694324	0	12	-0.144232	0.67	11	0.0183435	0.94	12	0.00151711	0.99	11	-0.221092	0.44	12	-0.302958	0.34	12	-0.0817777	0.87	12	0.342182	0.26	12	0.576241	0.0914121	0.413168	0.017544	0.849246	0.353321	NA	0.136884	NA	0.0432599	NA	NA	-	-	-
k__Bacteria.p__Bacteroidetes.c__Bacteroidia.o__Bacteroidales.f__Rikenellaceae.g__Alistipes.s__Alistipes_shahii_with_k__Bacteria.p__Firmicutes.c__Bacilli.o__Lactobacillales.f__Streptococcaceae.g__Streptococcus.s__Streptococcus_gallolyticus	-0.0454308	0.92	10	0.356379	0.19	12	0.531182	0.06	11	-0.126692	0.71	12	0.356994	0.29	11	-0.31649	0.29	12	-0.630934	0.01	12	-0.493319	0.11	12	0.226667	0.52	12	0.290729	0.0858362	0.159288	0.46057	0.336026	0.0929764	0.324661	NA	NA	NA	NA	0.155621	-	-	-
k__Bacteria.p__Firmicutes.c__Bacilli.o__Lactobacillales.f__Lactobacillaceae.g__Lactobacillus.s__Lactobacillus_amylovorus_with_k__Bacteria.p__Firmicutes.c__Bacilli.o__Lactobacillales.f__Streptococcaceae.g__Streptococcus.s__Streptococcus_gallolyticus	-0.333007	0.36	10	0.277409	0.34	12	0.11904	0.7	11	0.0248079	0.98	12	-0.393119	0.23	11	0.218436	0.48	12	0.794137	0	12	0.621715	0.04	12	-0.0568944	0.88	12	0.0104841	0.0611419	0.836181	0.441829	0.409955	0.0468797	0.028661	NA	NA	NA	NA	0.0970673	-	-	-
k__Bacteria.p__Firmicutes.c__Bacilli.o__Lactobacillales.f__Lactobacillaceae.g__Lactobacillus.s__Lactobacillus_reuteri_with_k__Bacteria.p__Firmicutes.c__Bacilli.o__Lactobacillales.f__Streptococcaceae.g__Streptococcus.s__Streptococcus_gallolyticus	-0.276974	0.38	10	0.0566912	0.87	12	0.194788	0.53	11	-0.00797602	0.99	12	-0.336613	0.29	11	0.0843337	0.87	12	0.631325	0	12	0.441097	0.08	12	-0.0979085	0.81	12	0.0960397	0.236965	0.826489	0.635649	0.645762	0.189594	0.14035	NA	NA	NA	NA	0.247461	-	-	-
k__Bacteria.p__Firmicutes.c__Bacilli.o__Lactobacillales.f__Streptococcaceae.g__Lactococcus.s__Lactococcus_lactis_with_k__Bacteria.p__Firmicutes.c__Bacilli.o__Lactobacillales.f__Streptococcaceae.g__Streptococcus.s__Streptococcus_gallolyticus	-0.299454	0.36	10	-0.246762	0.4	12	-0.0755567	0.77	11	0.0864787	0.83	12	0.106844	0.79	11	0.252175	0.42	12	0.715924	0	12	-0.180585	0.52	12	-0.135739	0.67	12	0.0447847	0.738984	0.669468	0.891976	0.925419	0.034457	0.0834264	NA	NA	NA	NA	0.0788251	-	-	-
k__Bacteria.p__Actinobacteria.c__Actinobacteria.o__Bifidobacteriales.f__Bifidobacteriaceae.g__Bifidobacterium.s__Bifidobacterium_pseudocatenulatum_with_k__Bacteria.p__Firmicutes.c__Bacilli.o__Lactobacillales.f__Streptococcaceae.g__Streptococcus.s__Streptococcus_macedonicus	0.121345	0.81	10	0.279888	0.44	12	-0.0203917	0.93	11	-0.060236	0.88	12	0.0701928	0.9	11	0.125111	0.73	12	-0.124785	0.75	12	0.90375	0.01	12	0.179879	0.55	12	0.881759	0.00593979	0.912908	0.817184	0.92144	0.00130273	NA	0.019343	NA	NA	NA	0.00628416	-	-	-
k__Bacteria.p__Bacteroidetes.c__Bacteroidia.o__Bacteroidales.f__Bacteroidaceae.g__Bacteroides.s__Bacteroides_salyersiae_with_k__Bacteria.p__Firmicutes.c__Bacilli.o__Lactobacillales.f__Streptococcaceae.g__Streptococcus.s__Streptococcus_macedonicus	0.155949	0.74	10	0.280244	0.23	12	-0.00527686	0.99	11	0.241961	0.44	12	0.232659	0.45	11	0.0268158	0.95	12	-0.119778	0.82	12	0.933502	0	12	0.0924152	0.8	12	0.722051	0.00261469	0.97876	0.833429	0.872219	0.000156911	NA	0.010898	NA	NA	NA	0.00171194	-	-	RMT
k__Bacteria.p__Bacteroidetes.c__Bacteroidia.o__Bacteroidales.f__Prevotellaceae.g__Paraprevotella.s__Paraprevotella_clara_with_k__Bacteria.p__Firmicutes.c__Bacilli.o__Lactobacillales.f__Streptococcaceae.g__Streptococcus.s__Streptococcus_macedonicus	0.209289	0.54	10	0.18419	0.58	12	0.032159	0.93	11	0.179451	0.48	12	0.119235	0.78	11	0.0785925	0.88	12	-0.125815	0.72	12	0.90999	0	12	0.282012	0.45	12	0.741175	0.00388152	0.848422	0.928259	0.97628	0.00128011	NA	0.0144077	NA	NA	NA	0.00628416	-	-	-
k__Bacteria.p__Bacteroidetes.c__Bacteroidia.o__Bacteroidales.f__Prevotellaceae.g__Paraprevotella.s__Paraprevotella_unclassified_with_k__Bacteria.p__Firmicutes.c__Bacilli.o__Lactobacillales.f__Streptococcaceae.g__Streptococcus.s__Streptococcus_macedonicus	0.163816	0.73	10	0.168373	0.56	12	0.176501	0.65	11	0.0423542	0.95	12	0.15949	0.76	11	0.171932	0.63	12	-0.268956	0.37	12	0.920646	0	12	0.307292	0.39	12	0.651762	0.00248785	0.942606	0.999667	0.954555	0.000272253	NA	0.0108143	NA	NA	NA	0.00234779	-	-	-
k__Bacteria.p__Bacteroidetes.c__Bacteroidia.o__Bacteroidales.f__Prevotellaceae.g__Paraprevotella.s__Paraprevotella_xylaniphila_with_k__Bacteria.p__Firmicutes.c__Bacilli.o__Lactobacillales.f__Streptococcaceae.g__Streptococcus.s__Streptococcus_macedonicus	0.231728	0.6	10	0.244926	0.41	12	-0.0242723	0.96	11	0.0734672	0.83	12	0.00241272	1	11	0.0589737	0.94	12	-0.413935	0.15	12	0.863006	0	12	0.221272	0.51	12	0.354316	0.0154838	0.870624	0.825183	0.988282	0.000927465	NA	0.0395448	NA	NA	NA	0.00490232	-	-	-
k__Bacteria.p__Bacteroidetes.c__Bacteroidia.o__Bacteroidales.f__Rikenellaceae.g__Alistipes.s__Alistipes_putredinis_with_k__Bacteria.p__Firmicutes.c__Bacilli.o__Lactobacillales.f__Streptococcaceae.g__Streptococcus.s__Streptococcus_macedonicus	-0.146598	0.76	10	-0.245795	0.49	12	-0.0252116	0.95	11	-0.163913	0.61	12	0.000831766	1	11	-0.402059	0.19	12	0.240924	0.47	12	-0.668125	0.01	12	-0.209775	0.48	12	0.625452	0.228917	0.710281	0.897708	0.672665	0.0813391	NA	0.26776	NA	NA	NA	0.143312	-	-	-
k__Bacteria.p__Firmicutes.c__Bacilli.o__Lactobacillales.f__Enterococcaceae.g__Enterococcus.s__Enterococcus_faecium_with_k__Bacteria.p__Firmicutes.c__Bacilli.o__Lactobacillales.f__Streptococcaceae.g__Streptococcus.s__Streptococcus_macedonicus	0.152535	0.69	10	-0.0255025	0.96	12	0.0961349	0.8	11	0.271701	0.41	12	0.391332	0.17	11	0.241718	0.48	12	0.876256	0.01	12	-0.161757	0.58	12	0.0817292	0.83	12	0.023675	0.469303	0.928893	0.933977	0.936853	0.00244042	0.0534432	NA	NA	NA	NA	0.00993683	-	-	control
k__Bacteria.p__Actinobacteria.c__Actinobacteria.o__Bifidobacteriales.f__Bifidobacteriaceae.g__Bifidobacterium.s__Bifidobacterium_pseudolongum_with_k__Bacteria.p__Firmicutes.c__Bacilli.o__Lactobacillales.f__Streptococcaceae.g__Streptococcus.s__Streptococcus_thermophilus	-0.0287262	0.97	10	-0.898201	0.01	12	-0.349735	0.22	11	0.227897	0.43	12	0.142012	0.65	11	-0.117646	0.78	12	-0.261989	0.46	12	0.409614	0.15	12	0.0364219	0.94	12	0.569349	9.1434e-05	0.708237	0.00966991	0.743486	0.326333	NA	0.00158097	NA	0.0278791	NA	NA	-	-	-
k__Bacteria.p__Actinobacteria.c__Actinobacteria.o__Bifidobacteriales.f__Bifidobacteriaceae.g__Bifidobacterium.s__Bifidobacterium_thermophilum_with_k__Bacteria.p__Firmicutes.c__Bacilli.o__Lactobacillales.f__Streptococcaceae.g__Streptococcus.s__Streptococcus_thermophilus	-0.454814	0.12	10	-0.917705	0	12	-0.019862	0.98	11	0.22525	0.46	12	-0.272532	0.42	11	-0.444383	0.11	12	-0.013835	0.95	12	0.517395	0.05	12	0.168397	0.59	12	0.355112	2.7326e-05	0.370243	0.00440963	0.303905	0.44477	NA	0.00074805	NA	0.0161399	NA	NA	-	-	-
k__Bacteria.p__Actinobacteria.c__Actinobacteria.o__Coriobacteriales.f__Coriobacteriaceae.g__Collinsella.s__Collinsella_aerofaciens_with_k__Bacteria.p__Firmicutes.c__Bacilli.o__Lactobacillales.f__Streptococcaceae.g__Streptococcus.s__Streptococcus_thermophilus	-0.0593053	0.9	10	0.0229851	0.96	12	0.058603	0.9	11	-0.125767	0.7	12	-0.00358494	1	11	0.204383	0.52	12	-0.647942	0	12	-0.0481037	0.9	12	-0.00981583	0.98	12	0.26722	0.988459	0.895375	0.973293	0.774162	0.190442	0.304465	NA	NA	NA	NA	0.248187	-	-	-
k__Bacteria.p__Actinobacteria.c__Actinobacteria.o__Coriobacteriales.f__Coriobacteriaceae.g__Eggerthella.s__Eggerthella_unclassified_with_k__Bacteria.p__Firmicutes.c__Bacilli.o__Lactobacillales.f__Streptococcaceae.g__Streptococcus.s__Streptococcus_thermophilus	0.0611109	0.88	10	-0.857627	0	12	0.185217	0.57	11	0.19717	0.52	12	0.281919	0.22	11	-0.249257	0.41	12	-0.212388	0.46	12	0.121152	0.82	12	0.205042	0.46	12	0.670051	0.00143119	0.546374	0.00354076	0.475595	0.636884	NA	0.00793493	NA	0.0141658	NA	NA	RMT	-	-
k__Bacteria.p__Bacteroidetes.c__Bacteroidia.o__Bacteroidales.f__Bacteroidaceae.g__Bacteroides.s__Bacteroides_nordii_with_k__Bacteria.p__Firmicutes.c__Bacilli.o__Lactobacillales.f__Streptococcaceae.g__Streptococcus.s__Streptococcus_thermophilus	-0.793871	0.01	10	0.218961	0.5	12	0.015812	0.98	11	0.0722339	0.85	12	0.256764	0.46	11	-0.327952	0.23	12	-0.233168	0.49	12	-0.145527	0.72	12	-0.208611	0.51	12	0.0650767	0.639973	0.760827	0.0246542	0.440682	0.980414	0.109494	NA	NA	0.0541304	NA	NA	-	-	-
k__Bacteria.p__Bacteroidetes.c__Bacteroidia.o__Bacteroidales.f__Bacteroidaceae.g__Bacteroides.s__Bacteroides_sp_1_1_6_with_k__Bacteria.p__Firmicutes.c__Bacilli.o__Lactobacillales.f__Streptococcaceae.g__Streptococcus.s__Streptococcus_thermophilus	-0.0816883	0.9	10	-0.0775516	0.82	12	-0.092498	0.81	11	0.264084	0.38	12	-0.0764586	0.87	11	-0.139305	0.62	12	0.92901	0	12	-0.108554	0.72	12	0.127058	0.68	12	0.000886328	0.997028	0.833354	0.999499	0.64715	0.000271392	0.0046643	NA	NA	NA	NA	0.00234779	-	-	control
k__Bacteria.p__Bacteroidetes.c__Bacteroidia.o__Bacteroidales.f__Bacteroidaceae.g__Bacteroides.s__Bacteroides_thetaiotaomicron_with_k__Bacteria.p__Firmicutes.c__Bacilli.o__Lactobacillales.f__Streptococcaceae.g__Streptococcus.s__Streptococcus_thermophilus	0.211867	0.59	10	-0.0142431	0.98	12	-0.295667	0.36	11	0.131421	0.68	12	0.251674	0.47	11	-0.702873	0	12	-0.167704	0.63	12	0.20904	0.49	12	0.14749	0.67	12	0.710257	0.831371	0.0946982	0.599903	0.0346002	0.68666	NA	NA	0.145972	NA	0.0762777	NA	-	-	-
k__Bacteria.p__Bacteroidetes.c__Bacteroidia.o__Bacteroidales.f__Bacteroidaceae.g__Bacteroides.s__Bacteroides_vulgatus_with_k__Bacteria.p__Firmicutes.c__Bacilli.o__Lactobacillales.f__Streptococcaceae.g__Streptococcus.s__Streptococcus_thermophilus	-0.710507	0.01	10	0.00763024	0.99	12	-0.174405	0.62	11	0.356044	0.15	12	0.268789	0.53	11	-0.311544	0.25	12	-0.207522	0.53	12	0.642103	0.03	12	0.259951	0.48	12	0.043666	0.26914	0.43193	0.183518	0.283839	0.11914	0.0822522	NA	NA	0.227155	NA	NA	-	-	-
k__Bacteria.p__Bacteroidetes.c__Bacteroidia.o__Bacteroidales.f__Porphyromonadaceae.g__Odoribacter.s__Odoribacter_splanchnicus_with_k__Bacteria.p__Firmicutes.c__Bacilli.o__Lactobacillales.f__Streptococcaceae.g__Streptococcus.s__Streptococcus_thermophilus	-0.549154	0.07	10	0.0386589	0.92	12	-0.172294	0.61	11	0.243822	0.38	12	-0.0343669	0.93	11	-0.168268	0.54	12	0.929765	0	12	-0.160202	0.71	12	-0.0523463	0.9	12	2.32262e-05	0.911854	0.958859	0.422518	0.663926	8.62596e-05	0.000623905	NA	NA	NA	NA	0.00126065	-	-	control
k__Bacteria.p__Bacteroidetes.c__Bacteroidia.o__Bacteroidales.f__Porphyromonadaceae.g__Odoribacter.s__Odoribacter_unclassified_with_k__Bacteria.p__Firmicutes.c__Bacilli.o__Lactobacillales.f__Streptococcaceae.g__Streptococcus.s__Streptococcus_thermophilus	0.463338	0.1	10	0.101669	0.8	12	-0.397475	0.13	11	-0.138062	0.71	12	0.0368847	0.94	11	0.118919	0.7	12	-0.897486	0	12	0.146486	0.62	12	0.159371	0.64	12	0.000279004	0.974285	0.417021	0.199593	0.855306	0.000406271	0.00220964	NA	NA	NA	NA	0.00298049	-	-	control
k__Bacteria.p__Bacteroidetes.c__Bacteroidia.o__Bacteroidales.f__Porphyromonadaceae.g__Parabacteroides.s__Parabacteroides_distasonis_with_k__Bacteria.p__Firmicutes.c__Bacilli.o__Lactobacillales.f__Streptococcaceae.g__Streptococcus.s__Streptococcus_thermophilus	0.257309	0.43	10	0.518561	0.06	12	-0.615288	0.05	11	0.149916	0.65	12	0.156008	0.73	11	-0.11377	0.81	12	-0.151127	0.57	12	-0.871842	0	12	0.155256	0.74	12	0.682173	0.00011613	0.187245	0.0234735	0.809116	0.00360987	NA	0.00191942	NA	NA	NA	0.0134967	-	-	-
k__Bacteria.p__Bacteroidetes.c__Bacteroidia.o__Bacteroidales.f__Prevotellaceae.g__Prevotella.s__Prevotella_bryantii_with_k__Bacteria.p__Firmicutes.c__Bacilli.o__Lactobacillales.f__Streptococcaceae.g__Streptococcus.s__Streptococcus_thermophilus	0.110902	0.77	10	0.0188932	0.96	12	0.0404274	0.93	11	0.147047	0.7	12	0.066416	0.85	11	-0.202205	0.51	12	-0.264721	0.48	12	0.931622	0	12	0.197783	0.56	12	0.624439	0.000403716	0.687325	0.982373	0.736691	9.79765e-05	NA	0.00358098	NA	NA	NA	0.00132346	-	-	-
k__Bacteria.p__Bacteroidetes.c__Bacteroidia.o__Bacteroidales.f__Prevotellaceae.g__Prevotella.s__Prevotella_copri_with_k__Bacteria.p__Firmicutes.c__Bacilli.o__Lactobacillales.f__Streptococcaceae.g__Streptococcus.s__Streptococcus_thermophilus	-0.00686013	0.99	10	-0.344265	0.21	12	0.346665	0.31	11	0.0196658	0.96	12	0.139512	0.65	11	-0.456386	0.1	12	-0.543711	0.01	12	-0.123637	0.7	12	0.331362	0.22	12	0.333056	0.589761	0.122131	0.332889	0.373713	0.129127	0.360918	NA	NA	NA	NA	0.194835	-	-	-
k__Bacteria.p__Bacteroidetes.c__Bacteroidia.o__Bacteroidales.f__Rikenellaceae.g__Alistipes.s__Alistipes_indistinctus_with_k__Bacteria.p__Firmicutes.c__Bacilli.o__Lactobacillales.f__Streptococcaceae.g__Streptococcus.s__Streptococcus_thermophilus	0.0346564	0.96	10	0.0311406	0.97	12	-0.107121	0.74	11	-0.160678	0.67	12	-0.0281142	0.97	11	-0.128421	0.68	12	0.932064	0	12	0.204205	0.58	12	0.106031	0.72	12	0.000137052	0.878344	0.860301	0.948894	0.960149	0.000980207	0.00151839	NA	NA	NA	NA	0.00507568	-	-	control
k__Bacteria.p__Bacteroidetes.c__Bacteroidia.o__Bacteroidales.f__Rikenellaceae.g__Alistipes.s__Alistipes_putredinis_with_k__Bacteria.p__Firmicutes.c__Bacilli.o__Lactobacillales.f__Streptococcaceae.g__Streptococcus.s__Streptococcus_thermophilus	-0.816104	0	10	0.138363	0.7	12	0.0157483	0.95	11	-0.214591	0.62	12	-0.167255	0.7	11	0.104183	0.8	12	-0.163959	0.64	12	-0.0724985	0.87	12	-0.225095	0.42	12	0.100615	0.807201	0.765515	0.0232897	0.764224	0.945848	0.143704	NA	NA	0.0523319	NA	NA	-	-	-
k__Bacteria.p__Bacteroidetes.c__Bacteroidia.o__Bacteroidales.f__Rikenellaceae.g__Alistipes.s__Alistipes_sp_AP11_with_k__Bacteria.p__Firmicutes.c__Bacilli.o__Lactobacillales.f__Streptococcaceae.g__Streptococcus.s__Streptococcus_thermophilus	0.257111	0.56	10	-0.00933189	0.98	12	0.00743928	0.99	11	-0.0833312	0.78	12	0.130105	0.68	11	-0.365337	0.2	12	0.929245	0	12	0.135688	0.76	12	0.0636965	0.79	12	0.000570343	0.941394	0.590678	0.840317	0.566094	0.000714258	0.00353261	NA	NA	NA	NA	0.00406504	-	-	control
k__Bacteria.p__Chlamydiae.c__Chlamydiia.o__Chlamydiales.f__Chlamydiaceae.g__Chlamydia.s__Chlamydia_pecorum_with_k__Bacteria.p__Firmicutes.c__Bacilli.o__Lactobacillales.f__Streptococcaceae.g__Streptococcus.s__Streptococcus_thermophilus	-0.498042	0.14	10	0.242821	0.44	12	-0.120105	0.78	11	0.182416	0.58	12	-0.11426	0.79	11	-0.166517	0.62	12	0.908583	0	12	-0.0815416	0.82	12	0.173078	0.69	12	0.000131231	0.702857	0.735494	0.288287	0.725027	0.00128709	0.0015017	NA	NA	NA	NA	0.00628416	-	-	-
k__Bacteria.p__Firmicutes.c__Bacilli.o__Lactobacillales.f__Lactobacillaceae.g__Lactobacillus.s__Lactobacillus_amylovorus_with_k__Bacteria.p__Firmicutes.c__Bacilli.o__Lactobacillales.f__Streptococcaceae.g__Streptococcus.s__Streptococcus_thermophilus	0.973432	0	10	-0.186393	0.58	12	0.147249	0.72	11	-0.0906249	0.86	12	-0.343132	0.3	11	-0.213255	0.56	12	0.276703	0.31	12	-0.324111	0.38	12	-0.0377204	0.91	12	1.7003e-05	0.928531	0.754178	5.75683e-06	0.860108	0.42052	0.000550636	NA	NA	0.000899024	NA	NA	-	-	-
k__Bacteria.p__Firmicutes.c__Bacilli.o__Lactobacillales.f__Lactobacillaceae.g__Lactobacillus.s__Lactobacillus_mucosae_with_k__Bacteria.p__Firmicutes.c__Bacilli.o__Lactobacillales.f__Streptococcaceae.g__Streptococcus.s__Streptococcus_thermophilus	-0.0107641	0.99	10	-0.892756	0	12	-0.0348864	0.93	11	0.0929989	0.81	12	0.120578	0.71	11	-0.264848	0.42	12	-0.298032	0.34	12	0.0454263	0.84	12	0.0588506	0.84	12	0.680798	0.00113839	0.771476	0.00367518	0.656116	0.678256	NA	0.00673806	NA	0.0143262	NA	NA	RMT	-	-
k__Bacteria.p__Firmicutes.c__Bacilli.o__Lactobacillales.f__Lactobacillaceae.g__Lactobacillus.s__Lactobacillus_reuteri_with_k__Bacteria.p__Firmicutes.c__Bacilli.o__Lactobacillales.f__Streptococcaceae.g__Streptococcus.s__Streptococcus_thermophilus	0.812105	0.01	10	-0.189282	0.58	12	-0.178954	0.66	11	-0.0864017	0.86	12	-0.174358	0.74	11	0.166739	0.63	12	0.204438	0.52	12	-0.363615	0.23	12	-0.0306769	0.87	12	0.0452856	0.891933	0.76968	0.0133232	0.758336	0.454545	0.0839878	NA	NA	0.0354655	NA	NA	control	-	-
k__Bacteria.p__Firmicutes.c__Bacilli.o__Lactobacillales.f__Lactobacillaceae.g__Lactobacillus.s__Lactobacillus_salivarius_with_k__Bacteria.p__Firmicutes.c__Bacilli.o__Lactobacillales.f__Streptococcaceae.g__Streptococcus.s__Streptococcus_thermophilus	0.0605235	0.9	10	-0.890087	0	12	0.0129116	0.94	11	0.205284	0.49	12	0.0250336	0.95	11	-0.0887826	0.81	12	-0.161619	0.53	12	0.242003	0.44	12	0.222817	0.56	12	0.730652	0.000669404	0.792306	0.00253154	0.81699	0.618495	NA	0.00502894	NA	0.0124624	NA	NA	RMT	-	-
k__Bacteria.p__Firmicutes.c__Bacilli.o__Lactobacillales.f__Streptococcaceae.g__Lactococcus.s__Lactococcus_lactis_with_k__Bacteria.p__Firmicutes.c__Bacilli.o__Lactobacillales.f__Streptococcaceae.g__Streptococcus.s__Streptococcus_thermophilus	0.984765	0	10	0.971128	0	12	-0.0653196	0.9	11	0.144165	0.72	12	0.130737	0.76	11	-0.204203	0.53	12	0.558831	0.07	12	-0.0401251	0.93	12	-0.0554094	0.86	12	1.53071e-05	3.10209e-06	0.938228	4.84584e-07	0.703046	0.250725	0.000528474	0.000271743	NA	0.000227028	NA	NA	RFT	-	-
k__Bacteria.p__Actinobacteria.c__Actinobacteria.o__Bifidobacteriales.f__Bifidobacteriaceae.g__Bifidobacterium.s__Bifidobacterium_thermophilum_with_k__Bacteria.p__Firmicutes.c__Clostridia.o__Clostridiales.f__Clostridiaceae.g__Butyricicoccus.s__Butyricicoccus_pullicaecorum	-0.0455961	0.89	10	-0.578616	0.01	12	0.0671117	0.91	11	-0.332312	0.25	12	-0.172312	0.66	11	-0.368633	0.17	12	0.360581	0.23	12	0.417961	0.1	12	-0.428965	0.12	12	0.305544	0.0631325	0.508474	0.271183	0.899394	0.102175	NA	0.106237	NA	0.309877	NA	NA	-	-	-
k__Bacteria.p__Actinobacteria.c__Actinobacteria.o__Coriobacteriales.f__Coriobacteriaceae.g__Collinsella.s__Collinsella_aerofaciens_with_k__Bacteria.p__Firmicutes.c__Clostridia.o__Clostridiales.f__Clostridiaceae.g__Butyricicoccus.s__Butyricicoccus_pullicaecorum	-0.659607	0.01	10	-0.161887	0.63	12	0.112935	0.81	11	0.470489	0.06	12	-0.219547	0.53	11	0.543983	0.1	12	-0.381407	0.24	12	0.144115	0.76	12	0.215823	0.48	12	0.0252405	0.711072	0.551986	0.203827	0.178756	0.355156	0.0560751	NA	NA	0.247071	NA	NA	-	-	-
k__Bacteria.p__Bacteroidetes.c__Bacteroidia.o__Bacteroidales.f__Bacteroidaceae.g__Bacteroides.s__Bacteroides_dorei_with_k__Bacteria.p__Firmicutes.c__Clostridia.o__Clostridiales.f__Clostridiaceae.g__Butyricicoccus.s__Butyricicoccus_pullicaecorum	0.374258	0.29	10	0.161858	0.57	12	0.581389	0.03	11	0.310548	0.27	12	-0.812459	0.01	11	-0.228729	0.49	12	-0.215676	0.56	12	-0.529107	0.06	12	-0.381096	0.26	12	0.385928	0.0266717	0.0650615	0.587326	0.0107182	0.735142	NA	0.0584109	NA	NA	0.0316247	NA	-	-	-
k__Bacteria.p__Bacteroidetes.c__Bacteroidia.o__Bacteroidales.f__Bacteroidaceae.g__Bacteroides.s__Bacteroides_oleiciplenus_with_k__Bacteria.p__Firmicutes.c__Clostridia.o__Clostridiales.f__Clostridiaceae.g__Butyricicoccus.s__Butyricicoccus_pullicaecorum	0.70807	0.01	10	0.0865264	0.75	12	-0.243776	0.37	11	-0.105467	0.75	12	0.188225	0.57	11	0.186299	0.54	12	-0.175869	0.63	12	0.223516	0.48	12	0.0240617	0.97	12	0.0699717	0.953531	0.663674	0.0823411	0.77369	0.691296	0.1144	NA	NA	0.132047	NA	NA	-	-	-
k__Bacteria.p__Bacteroidetes.c__Bacteroidia.o__Bacteroidales.f__Bacteroidaceae.g__Bacteroides.s__Bacteroides_stercoris_with_k__Bacteria.p__Firmicutes.c__Clostridia.o__Clostridiales.f__Clostridiaceae.g__Butyricicoccus.s__Butyricicoccus_pullicaecorum	-0.0817085	0.85	10	-0.187863	0.55	12	0.239813	0.47	11	0.117614	0.78	12	-0.438783	0.12	11	-0.612527	0.05	12	0.434349	0.11	12	0.0275318	0.93	12	-0.845921	0.01	12	0.536455	0.590629	0.00853776	0.654973	0.194487	0.00084706	NA	NA	0.0282652	NA	NA	0.00462082	-	-	-
[truncated: 1,890 more rows]

## Sheet: S7_coabundance_pathway
co-abundance	cor_path_control_day15	p_path_control_day15	number_path_control_day15	cor_path_rft_day15	p_path_rft_day15	number_path_rft_day15	cor_path_rft_day15	p_path_rft_day15	number_path_rft_day15	cor_path_control_d35	p_path_control_d35	number_path_control_d35	cor_path_rft_d35	p_path_rft_d35	number_path_rft_d35	cor_path_rft_d35	p_path_rft_d35	number_path_rft_d35	cor_path_control_d56	p_path_control_d56	number_path_control_d56	cor_path_rft_d56	p_path_rft_d56	number_path_rft_d56	cor_path_rft_d56	p_path_rft_d56	number_path_rft_d56	hetero_p_control	hetero_p_rft	hetero_p_rft	hetero_p_day15	hetero_p_d35	hetero_p_d56	hetero_q_control	hetero_q_rft	hetero_q_rft	hetero_q_day15	hetero_q_d35	hetero_q_d56	specific_day15	specific_d35	specific_d56
[truncated: 38,964 more rows]

[truncated: 10 more sheets: S8_hub_score_species, S9_hub_score_pathway, S10_summary_plasma_meta, S11_differ_plasma_meta, S12_ass_delta_micro_meta_15_35, S13_ass_delta_micro_meta_15_56, S14_ass_delta_micro_pheno_20_35, S15_ass_delta_micro_pheno_20_56, S16_mediation_15_35, S17_mediation_15_56]
